# Supplementary material for: Improved early detection of ovarian cancer using longitudinal multimarker models
Source: Br J Cancer. 2020 Jan 15;122(6):847–56. doi: 10.1038/s41416-019-0718-9 (PMC7078315; doi:10.1038/s41416-019-0718-9)
Supplement: Supplementary file 2 — Dataset S1 [file 41416_2019_718_MOESM2_ESM.xlsx]

## Sheet: Sheet1
				Final Score												Protein Ratios								Ratio Score							Total Ratio Score			Consitency Score		TMT Count							TMT Count Score
Key	Accession	Gene name_UNIPROT	Description	Type I/BL	Type II	Total	Rank	Depletion target	Function modifier	Unique Peptides	Number of Peptides	Mascot Protein Score	PSMs	Score Unique Peptides	Score No. of Peptides	Type I/Ctrl Early	Type I/Ctrl Late	Type I Late/ Early	Type II/Ctrl Early	Type II/Ctrl Late	Type II Late/ Early	Ctrl Late/ Early	Graph	Type I/Ctrl Early	Type I/Ctrl Late	Type I Late/ Early	Type II/ Ctrl Early	Type II/ Ctrl Late	Type II Late/ Early	Ctrl Late/ Early	Type I/BL	Type II	Total Ratio Scoring	Type I/BL	Type II	Type I/Ctrl Early Count	Type I/Ctrl Late Count	Type I Late/Early Count	Type II/Ctrl Early Count	Type II/Ctrl Late Count	Type II Late/Early Count	Ctrl Late/Early Count	Type I/Ctrl Early Count	Type I/Ctrl Late Count	Type I Late/ Early Count	Type II/Ctrl Early Count	Type II/Ctrl Late Count	Type II Late/ Early Count	Ctrl Late/ Early Count
657	Q96DU7	ITPKC;IP3KC	Inositol-trisphosphate 3-kinase C OS=Homo sapiens GN=ITPKC PE=1 SV=1 - [IP3KC_HUMAN]	51.5	85	136.5	1			1	1	0	1	0	-40	0.033	1.695	43.136	0.045	0.026	0.494	0.851		40	5	30	40	40	8	0	75	88	163	21.5	42	1	1	1	1	1	1	1	-5	-5	-5	-5	-5	-5	-5
375	Q96HU1	SGSM3{ECO:0000312|HGNC:HGNC:25228}	Small G protein signaling modulator 3 OS=Homo sapiens GN=SGSM3 PE=1 SV=1 - [SGSM3_HUMAN]	76	57	133	2			1	2	53.24	5	0		0.116	0.066	0.547	0.13	0.107	0.801	0.974		20	30	4	20	20	0	0	54	40	94	27	22	1	1	1	1	1	1	1	-5	-5	-5	-5	-5	-5	-5
387	Q14152	EIF3A{ECO:0000255|HAMAP-Rule:MF_03000}	Eukaryotic translation initiation factor 3 subunit A OS=Homo sapiens GN=EIF3A PE=1 SV=1 - [EIF3A_HUMAN]	20	67	87	3			1	3	935.92	76	0		1.597	1.641	1.397	1.035	0.077	0.103	1.378		10	5	2.5	0	40	15	-2	15.5	53	68.5	9.5	19	1	1	1	1	1	1	1	-5	-5	-5	-5	-5	-5	-5
21	Q16787	LAMA3;LAMNA	Laminin subunit alpha-3 OS=Homo sapiens GN=LAMA3 PE=1 SV=2 - [LAMA3_HUMAN]	17	63	80	4			1	1	1419.61	343	0	-40	7.011	1.221	0.205	12.416	6.446	0.622	1.195		30	2	15	50	20	4	0	47	74	121	15	34	1	1	1	1	1	1	1	-5	-5	-5	-5	-5	-5	-5
5	P04075	ALDOA;ALDA	Fructose-bisphosphate aldolase A OS=Homo sapiens GN=ALDOA PE=1 SV=2 - [ALDOA_HUMAN]	-1.25	70	68.75	5			1	3	57.65	3	0		1.03	1.396	0.983	1.065	12.069	8.343	0.735		0	2.5	0	0	40	15	-2	0.5	53	53.5	3.25	22	1	1	1	1	1	1	1	-5	-5	-5	-5	-5	-5	-5
183	A5PLK6	RGSL1;RGSL;RGSL2	Regulator of G-protein signaling protein-like OS=Homo sapiens GN=RGSL1 PE=2 SV=1 - [RGSL_HUMAN]	-0.5	59	58.5	6			1	2	26.91	4	0		1.03	1.052	0.999	5.862	1.032	0.175	0.991		0	0	0	30	0	15	0	0	45	45	2	14	1	2	1	2	2	2	2	-5	0	-5	0	0	0	0
384	Q96DF8	DGCR14;DGCR13;DGSH;DGSI;ES2	Protein DGCR14 OS=Homo sapiens GN=DGCR14 PE=1 SV=1 - [DGC14_HUMAN]	-17	69	52	7			1	1	23.91	2	0	-40	0.159	1.133	0.516	0.144	52.839	27.031	0.073		20	0	4	20	40	30	-10	14	80	94	9	29	2	2	2	2	2	2	2	0	0	0	0	0	0	0
520	Q92830	KAT2A;GCN5;GCN5L2;HGCN5	Histone acetyltransferase KAT2A OS=Homo sapiens GN=KAT2A PE=1 SV=3 - [KAT2A_HUMAN]	32	19	51	8			1	2	38.54	4	0		0.467	0.155	1.422	1.134	0.164	0.77	4.336		10	15	2.5	0	20	0	-10	17.5	10	27.5	14.5	9	2	2	2	3	2	3	2	0	0	0	0	0	0	0
7	Q96S96	PEBP4;CORK1;UNQ1933/PRO4408	Phosphatidylethanolamine-binding protein 4 OS=Homo sapiens GN=PEBP4 PE=1 SV=3 - [PEBP4_HUMAN]	44	2.75	46.75	9			2	2	73.25	4	2		1.14	9.008	6.588	1.179	1.34	0.962	0.845		0	20	15	0	2.5	0	0	35	2.5	37.5	12	3.25	1	1	1	1	1	1	1	-5	-5	-5	-5	-5	-5	-5
24	Q5T447	HECTD3	E3 ubiquitin-protein ligase HECTD3 OS=Homo sapiens GN=HECTD3 PE=1 SV=1 - [HECD3_HUMAN]	13.5	33	46.5	10			1	2	121.12	19	0		1.286	0.583	0.543	2.355	1.006	0.535	1.193		2	5	4	20	0	4	0	11	24	35	2.5	9	10	10	10	10	10	10	10	0	0	0	0	0	0	0
377	P11597	CETP{ECO:0000312|HGNC:HGNC:1869}	Cholesteryl ester transfer protein OS=Homo sapiens GN=CETP PE=1 SV=2 - [CETP_HUMAN]	41	2.75	43.75	11			2	2	75.92	2	2		1.765	5.543	0.693	0.95	1.493	0.352	0.224		10	20	2	0	2.5	8	-10	22	0.5	22.5	17	0.25	2	2	2	2	2	2	2	0	0	0	0	0	0	0
19	P07237	P4HB;ERBA2L;PDI;PDIA1;PO4DB	Protein disulfide-isomerase OS=Homo sapiens GN=P4HB PE=1 SV=3 - [PDIA1_HUMAN]	41	1.75	42.75	12			4	4	158.87	7	4		1.111	5.305	2.662	0.859	1.462	0.964	0.565		0	20	10	0	2.5	0	-5	25	-2.5	22.5	12	0.25	2	2	2	2	2	2	2	0	0	0	0	0	0	0
20	Q96PN6	ADCY10;SAC	Adenylate cyclase type 10 OS=Homo sapiens GN=ADCY10 PE=1 SV=3 - [ADCYA_HUMAN]	19.75	19	38.75	13			1	3	77.36	4	0		1.808	1.354	0.727	1.669	1.227	0.725	0.983		10	2.5	2	10	2	2	0	14.5	14	28.5	5.25	5	2	2	2	2	2	2	2	0	0	0	0	0	0	0
394	Q8NDA2	HMCN2	Hemicentin-2 OS=Homo sapiens GN=HMCN2 PE=2 SV=2 - [HMCN2_HUMAN]	41.5	-3	38.5	14			1	2	32.91	2	0		0.212	0.544	2.148	0.998	0.957	0.816	0.85		20	5	10	0	0	0	0	35	0	35	11.5	2	1	1	1	1	1	1	1	-5	-5	-5	-5	-5	-5	-5
3	Q9UFH2	DNAH17;DNAHL1;DNEL2	Dynein heavy chain 17, axonemal OS=Homo sapiens GN=DNAH17 PE=1 SV=2 - [DYH17_HUMAN]	24	14.5	38.5	14			2	2	60.48	19	2		1.047	2.222	1.988	1.3	1.672	1.135	0.963		0	10	5	2	5	0	0	15	7	22	7	5.5	12	12	12	12	12	12	12	0	0	0	0	0	0	0
523	P36222	CHI3L1	Chitinase-3-like protein 1 OS=Homo sapiens GN=CHI3L1 PE=1 SV=2 - [CH3L1_HUMAN]	19	19	38	16			1	2	97.91	4	0		3.192	1.168	1.022	3.544	0.958	0.767	2.83		20	0	0	20	0	0	-10	10	10	20	9	9	2	2	2	2	2	2	2	0	0	0	0	0	0	0
4	Q9Y3P9	RABGAP1;HSPC094	Rab GTPase-activating protein 1 OS=Homo sapiens GN=RABGAP1 PE=1 SV=3 - [RBGP1_HUMAN]	19.5	17.5	37	17			1	2	40.11	3	0		1.068	1.951	2.046	1.314	1.893	1.64	1.135		0	5	10	2	5	5	0	15	12	27	4.5	5.5	2	2	2	2	2	2	2	0	0	0	0	0	0	0
513	P02741	CRP;PTX1	C-reactive protein OS=Homo sapiens GN=CRP PE=1 SV=1 - [CRP_HUMAN]	46	-9.5	36.5	18		-20	5	6	795.87	31	4		1.043	14.346	3.971	0.828	3.409	1.46	0.313		0	40	10	0	10	2.5	-10	40	2.5	42.5	22	4	22	21	22	22	21	22	21	0	0	0	0	0	0	0
665	O43493	TGOLN2;TGN46;TGN51	Trans-Golgi network integral membrane protein 2 OS=Homo sapiens GN=TGOLN2 PE=1 SV=2 - [TGON2_HUMAN]	36	-1	35	19			1	1	28.22	1	0	-40	0.122	0.067	0.546	0.136	0.832	6.157	1.005		20	30	4	20	0	15	0	54	35	89	27	9	1	1	1	1	1	1	1	-5	-5	-5	-5	-5	-5	-5
563	P06702	S100A9;CAGB;CFAG;MRP14	Protein S100-A9 OS=Homo sapiens GN=S100A9 PE=1 SV=1 - [S10A9_HUMAN]	18	9.5	27.5	20			6	6	499.41	23	8		1.378	1.275	1.466	0.869	0.883	1.39	1.416		5	2	2.5	0	0	2.5	-2	7.5	0.5	8	2.5	1	15	15	15	15	15	15	15	0	0	0	0	0	0	0
27	Q12841	FSTL1;FRP	Follistatin-related protein 1 OS=Homo sapiens GN=FSTL1 PE=1 SV=1 - [FSTL1_HUMAN]	23.5	3	26.5	21			2	2	170.08	6	2		1.639	1.529	1.034	0.817	1.036	1.279	1.189		10	5	0	0	0	0	0	15	0	15	6.5	1	4	4	4	4	4	4	4	0	0	0	0	0	0	0
552	P0DJI8	SAA1	Serum amyloid A-1 protein OS=Homo sapiens GN=SAA1 PE=1 SV=1 - [SAA1_HUMAN]	30.5	-4.5	26	22		-20	5	5	1202.3	34	4		0.58	9.547	8.741	0.611	1.531	1.411	0.647		5	20	15	5	5	2.5	-5	35	7.5	42.5	11.5	4	22	21	20	22	21	23	21	0	0	0	0	0	0	0
666	P21283	ATP6V1C1;ATP6C;ATP6D;VATC	V-type proton ATPase subunit C 1 OS=Homo sapiens GN=ATP6V1C1 PE=1 SV=4 - [VATC1_HUMAN]	17.75	7	24.75	23			1	1	29.88	1	0	-40	0.71	16.68	2.109	1.031	11.882	1.051	0.091		2.5	40	10	0	40	0	-10	42.5	30	72.5	20.25	22	1	1	1	1	1	1	1	-5	-5	-5	-5	-5	-5	-5
10	Q5VST9	OBSCN;KIAA1556;KIAA1639	Obscurin OS=Homo sapiens GN=OBSCN PE=1 SV=3 - [OBSCN_HUMAN]	11.5	13.25	24.75	23			1	3	60.7	22	0		0.974	1.94	1.903	1.359	1.46	1.074	0.968		0	5	5	5	2.5	0	0	10	7.5	17.5	1.5	5.75	18	18	18	18	18	18	18	0	0	0	0	0	0	0
28	P14780	MMP9;CLG4B	Matrix metalloproteinase-9 OS=Homo sapiens GN=MMP9 PE=1 SV=3 - [MMP9_HUMAN]	14.5	9	23.5	25			12	12	729.61	34	8		1.403	1.16	0.999	1.133	1.117	1.155	1.198		5	0	0	0	0	0	0	5	0	5	1.5	1	17	17	17	17	17	17	17	0	0	0	0	0	0	0
160	Q9Y4L1	HYOU1;GRP170;ORP150	Hypoxia up-regulated protein 1 OS=Homo sapiens GN=HYOU1 PE=1 SV=1 - [HYOU1_HUMAN]	13	10	23	26			6	6	135.09	8	8		1.187	1.235	1.096	1.092	1.152	1.138	1.079		0	2	0	0	0	0	0	2	0	2	3	2	4	4	4	4	4	4	4	0	0	0	0	0	0	0
157	Q6EMK4	VASN;SLITL2;UNQ314/PRO357/PRO1282	Vasorin OS=Homo sapiens GN=VASN PE=1 SV=1 - [VASN_HUMAN]	13	10	23	26			9	9	956.08	36	8		1.102	1.284	1.097	1.065	1.095	1.063	0.995		0	2	0	0	0	0	0	2	0	2	3	2	19	19	19	21	18	19	20	0	0	0	0	0	0	0
36	P54289	CACNA2D1;CACNL2A;CCHL2A;MHS3	Voltage-dependent calcium channel subunit alpha-2/delta-1 OS=Homo sapiens GN=CACNA2D1 PE=1 SV=3 - [CA2D1_HUMAN]	3	20	23	26			2	2	74.53	2	2		0.845	0.88	1.068	1.526	0.899	0.614	1.04		0	0	0	10	0	4	0	0	14	14	1	4	2	2	2	2	2	2	2	0	0	0	0	0	0	0
26	P00915	CA1	Carbonic anhydrase 1 OS=Homo sapiens GN=CA1 PE=1 SV=2 - [CAH1_HUMAN]	10	12.5	22.5	29			12	12	3126.06	166	8		1.234	1.13	0.874	0.909	1.26	1.355	0.969		2	0	0	0	2	2.5	0	2	4.5	6.5	0	0	70	68	69	72	69	72	69	0	0	0	0	0	0	0
15	Q9P2E3	ZNFX1;KIAA1404	NFX1-type zinc finger-containing protein 1 OS=Homo sapiens GN=ZNFX1 PE=1 SV=2 - [ZNFX1_HUMAN]	8.75	13.5	22.25	30			2	3	27.3	5	2		1.045	0.699	0.591	0.578	1.062	1.646	0.895		0	2.5	4	5	0	5	0	6.5	10	16.5	0.25	1.5	2	2	2	2	2	2	2	0	0	0	0	0	0	0
711	Q92508	PIEZO1;FAM38A;KIAA0233	Piezo-type mechanosensitive ion channel component 1 OS=Homo sapiens GN=PIEZO1 PE=1 SV=4 - [PIEZ1_HUMAN]	44.5	-22.5	22	31			1	1	27.42	1	0	-40	4.525	0.143	0.043	0.583	0.339	0.809	1.389		30	15	25	5	10	0	-2	68	13	81	21.5	9.5	1	1	1	1	1	1	1	-5	-5	-5	-5	-5	-5	-5
542	P61626	LYZ;LZM	Lysozyme C OS=Homo sapiens GN=LYZ PE=1 SV=1 - [LYSC_HUMAN]	13	9	22	31			6	7	629.71	40	8		1.041	1.213	1.107	1.083	1.033	1.013	1.002		0	2	0	0	0	0	0	2	0	2	3	1	21	21	21	21	21	21	21	0	0	0	0	0	0	0
509	Q07283	TCHH;THH;THL;TRHY	Trichohyalin OS=Homo sapiens GN=TCHH PE=1 SV=2 - [TRHY_HUMAN]	-1.5	23.5	22	31			2	6	43.57	7	2		0.539	1.064	0.931	0.653	3.762	2.882	0.499		5	0	0	5	10	10	-10	-5	15	10	1.5	6.5	3	3	3	3	3	3	3	0	0	0	0	0	0	0
126	O00187	MASP2	Mannan-binding lectin serine protease 2 OS=Homo sapiens GN=MASP2 PE=1 SV=4 - [MASP2_HUMAN]	10.5	10.5	21	34			3	3	294.71	12	4		1.375	1.021	1.013	1.467	1.118	1.011	1.088		5	0	0	5	0	0	0	5	5	10	1.5	1.5	8	7	7	8	8	8	8	0	0	0	0	0	0	0
369	Q6YHK3	CD109;CPAMD7	CD109 antigen OS=Homo sapiens GN=CD109 PE=1 SV=2 - [CD109_HUMAN]	2	19	21	34			2	2	118.68	4	2		0.848	1.232	1.046	0.886	2.294	1.894	0.73		0	2	0	0	10	5	-2	0	13	13	0	4	2	2	2	2	2	2	2	0	0	0	0	0	0	0
25	P00918	CA2	Carbonic anhydrase 2 OS=Homo sapiens GN=CA2 PE=1 SV=2 - [CAH2_HUMAN]	9	11.5	20.5	36			7	7	744.58	33	8		1.181	1.037	0.938	0.938	1.134	1.427	1.134		0	0	0	0	0	2.5	0	0	2.5	2.5	1	1	14	15	16	14	15	16	14	0	0	0	0	0	0	0
130	Q15848	ADIPOQ;ACDC;ACRP30;APM1;GBP28	Adiponectin OS=Homo sapiens GN=ADIPOQ PE=1 SV=1 - [ADIPO_HUMAN]	10	10	20	37			6	6	4146.09	305	8		0.859	0.806	1.002	0.914	0.759	0.925	1.045		0	0	0	0	0	0	0	0	0	0	2	2	67	67	67	67	67	67	67	0	0	0	0	0	0	0
154	P43652	AFM;ALB2;ALBA	Afamin OS=Homo sapiens GN=AFM PE=1 SV=1 - [AFAM_HUMAN]	10	10	20	37			38	39	27664.9	1308	8		1.03	1.052	0.999	0.966	0.937	1.003	1.007		0	0	0	0	0	0	0	0	0	0	2	2	780	788	787	782	786	791	778	0	0	0	0	0	0	0
144	P15144	ANPEP;APN;CD13;PEPN	Aminopeptidase N OS=Homo sapiens GN=ANPEP PE=1 SV=4 - [AMPN_HUMAN]	10	10	20	37			12	12	982.42	39	8		0.963	0.929	0.948	0.918	0.868	0.967	1.03		0	0	0	0	0	0	0	0	0	0	2	2	26	26	26	26	26	26	26	0	0	0	0	0	0	0
133	O75882	ATRN;KIAA0548;MGCA	Attractin OS=Homo sapiens GN=ATRN PE=1 SV=2 - [ATRN_HUMAN]	10	10	20	37			40	42	9864.88	498	8		0.979	0.959	0.962	0.97	0.918	0.955	0.999		0	0	0	0	0	0	0	0	0	0	2	2	335	336	335	339	343	343	338	0	0	0	0	0	0	0
138	P22792	CPN2;ACBP	Carboxypeptidase N subunit 2 OS=Homo sapiens GN=CPN2 PE=1 SV=3 - [CPN2_HUMAN]	10	10	20	37			11	11	1051.79	53	8		0.868	0.784	0.999	0.865	0.806	1.046	1.139		0	0	0	0	0	0	0	0	0	0	2	2	33	33	33	33	33	33	33	0	0	0	0	0	0	0
131	Q9NQ79	CRTAC1;ASPIC1;CEP68	Cartilage acidic protein 1 OS=Homo sapiens GN=CRTAC1 PE=1 SV=2 - [CRAC1_HUMAN]	10	10	20	37			15	16	1553.5	65	8		0.896	0.818	0.998	0.873	0.763	0.962	1.03		0	0	0	0	0	0	0	0	0	0	2	2	30	28	29	30	29	30	29	0	0	0	0	0	0	0
151	P49747	COMP	Cartilage oligomeric matrix protein OS=Homo sapiens GN=COMP PE=1 SV=2 - [COMP_HUMAN]	10	10	20	37			14	17	2867.9	103	8		0.939	0.882	0.963	0.89	0.84	1.023	1.03		0	0	0	0	0	0	0	0	0	0	2	2	65	65	64	65	65	65	65	0	0	0	0	0	0	0
143	P08185	SERPINA6;CBG	Corticosteroid-binding globulin OS=Homo sapiens GN=SERPINA6 PE=1 SV=1 - [CBG_HUMAN]	10	10	20	37			12	12	7836.86	319	8		0.959	0.842	0.916	0.995	0.914	0.962	1.047		0	0	0	0	0	0	0	0	0	0	2	2	198	199	198	200	200	201	199	0	0	0	0	0	0	0
129	Q9UGM5	FETUB	Fetuin-B OS=Homo sapiens GN=FETUB PE=1 SV=2 - [FETUB_HUMAN]	10	10	20	37			11	11	925.22	72	8		0.878	0.768	0.911	0.936	0.881	0.982	1.052		0	0	0	0	0	0	0	0	0	0	2	2	48	49	48	50	49	50	49	0	0	0	0	0	0	0
145	P02751	FN1;FN	Fibronectin OS=Homo sapiens GN=FN1 PE=1 SV=4 - [FINC_HUMAN]	10	10	20	37			52	52	5017.52	222	8		0.996	0.916	0.992	0.98	0.947	1.035	1.05		0	0	0	0	0	0	0	0	0	0	2	2	131	131	134	131	131	132	130	0	0	0	0	0	0	0
156	P23142	FBLN1;PP213	Fibulin-1 OS=Homo sapiens GN=FBLN1 PE=1 SV=4 - [FBLN1_HUMAN]	10	10	20	37			8	8	1469.82	54	8		0.993	0.974	0.988	0.973	0.919	1.041	1.049		0	0	0	0	0	0	0	0	0	0	2	2	31	31	31	31	31	31	31	0	0	0	0	0	0	0
150	P06396	GSN	Gelsolin OS=Homo sapiens GN=GSN PE=1 SV=1 - [GELS_HUMAN]	10	10	20	37			35	36	8675.59	391	8		0.87	0.78	0.977	0.845	0.793	1.028	1.089		0	0	0	0	0	0	0	0	0	0	2	2	230	222	222	229	226	227	230	0	0	0	0	0	0	0
153	P22352	GPX3;GPXP	Glutathione peroxidase 3 OS=Homo sapiens GN=GPX3 PE=1 SV=2 - [GPX3_HUMAN]	10	10	20	37			8	10	2147.39	116	8		0.959	0.881	0.939	0.95	0.877	0.962	1.01		0	0	0	0	0	0	0	0	0	0	2	2	91	90	90	91	91	91	91	0	0	0	0	0	0	0
134	P19823	ITIH2;IGHEP2	Inter-alpha-trypsin inhibitor heavy chain H2 OS=Homo sapiens GN=ITIH2 PE=1 SV=2 - [ITIH2_HUMAN]	10	10	20	37			30	30	6770.52	363	8		0.884	0.805	1.018	0.819	0.806	1.117	1.13		0	0	0	0	0	0	0	0	0	0	2	2	193	196	195	193	196	195	193	0	0	0	0	0	0	0
547	P01042	KNG1;BDK;KNG	Kininogen-1 OS=Homo sapiens GN=KNG1 PE=1 SV=2 - [KNG1_HUMAN]	10	10	20	37			37	37	63103.1	2975	8		0.999	0.924	0.979	0.977	0.937	0.965	1.022		0	0	0	0	0	0	0	0	0	0	2	2	1496	1489	1491	1503	1499	1504	1494	0	0	0	0	0	0	0
98	P02750	LRG1;LRG	Leucine-rich alpha-2-glycoprotein OS=Homo sapiens GN=LRG1 PE=1 SV=2 - [A2GL_HUMAN]	10	10	20	37			17	18	19751.3	929	8		0.976	1.228	1.229	1.024	1.069	1.012	0.969		0	2	0	0	0	0	0	2	0	2	0	2	468	467	469	467	470	475	466	0	0	0	0	0	0	0
497	O75015	FCGR3B;CD16B;FCG3;FCGR3;IGFR3	Low affinity immunoglobulin gamma Fc region receptor III-B OS=Homo sapiens GN=FCGR3B PE=1 SV=2 - [FCG3B_HUMAN]	10	10	20	37			6	6	236.46	20	8		1.063	1.181	1.057	1.007	1.032	0.929	0.973		0	0	0	0	0	0	0	0	0	0	2	2	15	14	14	15	15	15	15	0	0	0	0	0	0	0
135	P48740	MASP1;CRARF;CRARF1;PRSS5	Mannan-binding lectin serine protease 1 OS=Homo sapiens GN=MASP1 PE=1 SV=3 - [MASP1_HUMAN]	10	10	20	37			18	19	4039.65	189	8		0.98	0.935	0.934	1.037	1.038	1.01	1		0	0	0	0	0	0	0	0	0	0	2	2	122	120	121	122	119	121	121	0	0	0	0	0	0	0
132	P13591	NCAM1;NCAM	Neural cell adhesion molecule 1 OS=Homo sapiens GN=NCAM1 PE=1 SV=3 - [NCAM1_HUMAN]	10	10	20	37			10	12	362.54	24	8		0.903	0.878	0.991	0.946	0.851	0.888	1.043		0	0	0	0	0	0	0	0	0	0	2	2	12	12	12	12	12	12	12	0	0	0	0	0	0	0
159	O95497	VNN1	Pantetheinase OS=Homo sapiens GN=VNN1 PE=1 SV=2 - [VNN1_HUMAN]	10	10	20	37			7	8	401.25	14	8		1.03	1.103	0.942	1.065	1.093	0.962	0.954		0	0	0	0	0	0	0	0	0	0	2	2	9	9	9	9	9	9	9	0	0	0	0	0	0	0
146	Q6UXB8	PI16;CRISP9;PSPBP;PSEC0164;UNQ289/PRO328	Peptidase inhibitor 16 OS=Homo sapiens GN=PI16 PE=1 SV=1 - [PI16_HUMAN]	10	10	20	37			7	7	926.34	38	8		1.01	1.033	1.04	0.96	0.893	1.004	0.994		0	0	0	0	0	0	0	0	0	0	2	2	27	26	25	28	26	28	26	0	0	0	0	0	0	0
152	P80108	GPLD1;PIGPLD1	Phosphatidylinositol-glycan-specific phospholipase D OS=Homo sapiens GN=GPLD1 PE=1 SV=3 - [PHLD_HUMAN]	10	10	20	37			23	23	3528.98	148	8		0.952	0.855	0.974	0.94	0.863	0.997	1.09		0	0	0	0	0	0	0	0	0	0	2	2	83	86	85	84	85	84	84	0	0	0	0	0	0	0
140	P03952	KLKB1;KLK3	Plasma kallikrein OS=Homo sapiens GN=KLKB1 PE=1 SV=1 - [KLKB1_HUMAN]	10	10	20	37			32	32	7257.02	345	8		0.918	0.864	0.97	0.901	0.9	1.031	1.028		0	0	0	0	0	0	0	0	0	0	2	2	233	234	234	233	235	237	234	0	0	0	0	0	0	0
549	P02775	PPBP;CTAP3;CXCL7;SCYB7;TGB1;THBGB1	Platelet basic protein OS=Homo sapiens GN=PPBP PE=1 SV=3 - [CXCL7_HUMAN]	10	10	20	37			9	9	25406.4	1070	8		1.048	1.116	1.01	1.096	1.103	0.968	0.991		0	0	0	0	0	0	0	0	0	0	2	2	706	711	713	709	714	718	707	0	0	0	0	0	0	0
139	Q9UK55	SERPINA10;ZPI;UNQ707/PRO1358	Protein Z-dependent protease inhibitor OS=Homo sapiens GN=SERPINA10 PE=1 SV=1 - [ZPI_HUMAN]	10	10	20	37			11	12	1596.15	64	8		0.87	0.784	0.944	0.905	0.865	1.012	1.019		0	0	0	0	0	0	0	0	0	0	2	2	39	38	38	39	37	37	39	0	0	0	0	0	0	0
142	P49908	SEPP1;SELP	Selenoprotein P OS=Homo sapiens GN=SEPP1 PE=1 SV=3 - [SEPP1_HUMAN]	10	10	20	37			8	9	1342.82	71	8		0.942	0.936	0.969	0.971	0.939	0.974	0.979		0	0	0	0	0	0	0	0	0	0	2	2	56	55	55	56	56	56	56	0	0	0	0	0	0	0
148	P09486	SPARC;ON	SPARC OS=Homo sapiens GN=SPARC PE=1 SV=1 - [SPRC_HUMAN]	10	10	20	37			9	9	951.58	53	8		1.051	1.187	1.021	1.009	1.161	1.013	0.959		0	0	0	0	0	0	0	0	0	0	2	2	35	34	35	35	34	35	34	0	0	0	0	0	0	0
158	P22105	TNXB;HXBL;TNX;TNXB1;TNXB2;XB	Tenascin-X OS=Homo sapiens GN=TNXB PE=1 SV=3 - [TENX_HUMAN]	10	10	20	37			7	7	372.2	17	8		0.916	0.856	0.909	0.983	0.902	0.882	0.966		0	0	0	0	0	0	0	0	0	0	2	2	10	10	10	10	10	10	10	0	0	0	0	0	0	0
31	P20742	PZP;CPAMD6	Pregnancy zone protein OS=Homo sapiens GN=PZP PE=1 SV=4 - [PZP_HUMAN]	9	11	20	37			17	28	2139.69	121	8		0.88	0.974	0.999	1.065	0.828	0.7	0.878		0	0	0	0	0	2	0	0	2	2	1	1	59	62	61	62	62	62	62	0	0	0	0	0	0	0
34	P04003	C4BPA;C4BP	C4b-binding protein alpha chain OS=Homo sapiens GN=C4BPA PE=1 SV=2 - [C4BPA_HUMAN]	10.75	9	19.75	66			31	31	10449.1	733	8		0.745	1.061	1.298	0.79	1.032	1.256	0.942		2.5	0	0	0	0	0	0	2.5	0	2.5	0.25	1	394	391	392	392	395	395	394	0	0	0	0	0	0	0
525	P20851	C4BPB	C4b-binding protein beta chain OS=Homo sapiens GN=C4BPB PE=1 SV=1 - [C4BPB_HUMAN]	10.75	9	19.75	66			10	10	1609.6	75	8		0.726	0.943	1.251	0.794	0.966	1.197	0.975		2.5	0	0	0	0	0	0	2.5	0	2.5	0.25	1	53	54	53	55	53	55	54	0	0	0	0	0	0	0
32	P22891	PROZ	Vitamin K-dependent protein Z OS=Homo sapiens GN=PROZ PE=1 SV=2 - [PROZ_HUMAN]	10.75	9	19.75	66			7	7	452.15	24	8		0.749	0.768	0.926	0.928	0.969	0.969	0.966		2.5	0	0	0	0	0	0	2.5	0	2.5	0.25	1	15	15	15	15	15	15	15	0	0	0	0	0	0	0
35	O43866	CD5L;API6;UNQ203/PRO229	CD5 antigen-like OS=Homo sapiens GN=CD5L PE=1 SV=1 - [CD5L_HUMAN]	9	10.75	19.75	66			6	6	297.69	10	8		0.921	1.052	1.284	0.702	0.791	1.025	0.991		0	0	0	2.5	0	0	0	0	2.5	2.5	1	0.25	8	9	8	9	9	9	9	0	0	0	0	0	0	0
501	Q8N6C8	LILRA3;ILT6;LIR4	Leukocyte immunoglobulin-like receptor subfamily A member 3 OS=Homo sapiens GN=LILRA3 PE=1 SV=3 - [LIRA3_HUMAN]	13.5	6	19.5	70			3	3	82.84	6	4		1.481	1.222	0.927	1.223	1.089	0.951	1.138		5	2	0	2	0	0	0	7	2	9	2.5	0	3	3	3	3	3	3	3	0	0	0	0	0	0	0
84	P04217	A1BG	Alpha-1B-glycoprotein OS=Homo sapiens GN=A1BG PE=1 SV=4 - [A1BG_HUMAN]	10	9	19	71			21	21	93926.9	4790	8		1.03	1.052	0.999	1.065	1.032	0.962	0.991		0	0	0	0	0	0	0	0	0	0	2	1	1600	1598	1600	1601	1601	1609	1599	0	0	0	0	0	0	0
120	P01019	AGT;SERPINA8	Angiotensinogen OS=Homo sapiens GN=AGT PE=1 SV=1 - [ANGT_HUMAN]	10	9	19	71			16	16	15104.2	624	8		0.949	0.815	0.913	1.064	0.867	0.904	1.031		0	0	0	0	0	0	0	0	0	0	2	1	349	349	349	350	352	354	349	0	0	0	0	0	0	0
543	P61769	B2M;CDABP0092;HDCMA22P	Beta-2-microglobulin OS=Homo sapiens GN=B2M PE=1 SV=1 - [B2MG_HUMAN]	10	9	19	71			6	6	1556.4	85	8		1.029	1.198	1.19	0.94	1.042	1.145	1.001		0	0	0	0	0	0	0	0	0	0	2	1	65	65	65	66	65	66	65	0	0	0	0	0	0	0
112	Q96IY4	CPB2	Carboxypeptidase B2 OS=Homo sapiens GN=CPB2 PE=1 SV=2 - [CBPB2_HUMAN]	10	9	19	71			14	14	2079.38	109	8		0.972	0.97	0.998	0.934	0.937	1.001	0.99		0	0	0	0	0	0	0	0	0	0	2	1	67	68	68	68	67	69	67	0	0	0	0	0	0	0
78	P04040	CAT	Catalase OS=Homo sapiens GN=CAT PE=1 SV=3 - [CATA_HUMAN]	10	9	19	71			6	6	264.07	12	8		1.274	0.975	0.767	1.157	1.044	1.181	1.151		2	0	0	0	0	0	0	2	0	2	0	1	7	7	7	7	7	7	7	0	0	0	0	0	0	0
95	P06276	BCHE;CHE1	Cholinesterase OS=Homo sapiens GN=BCHE PE=1 SV=1 - [CHLE_HUMAN]	10	9	19	71			19	19	3209	135	8		1.044	1.052	0.942	1.074	1.032	0.94	0.984		0	0	0	0	0	0	0	0	0	0	2	1	91	89	90	92	92	94	92	0	0	0	0	0	0	0
540	P10909	CLU;APOJ;CLI;KUB1;AAG4	Clusterin OS=Homo sapiens GN=CLU PE=1 SV=1 - [CLUS_HUMAN]	10	9	19	71			23	24	24815.8	1119	8		0.93	0.89	0.993	1.027	0.919	0.946	1.03		0	0	0	0	0	0	0	0	0	0	2	1	546	550	547	554	551	555	549	0	0	0	0	0	0	0
100	P01034	CST3	Cystatin-C OS=Homo sapiens GN=CST3 PE=1 SV=1 - [CYTC_HUMAN]	10	9	19	71			9	9	1091.54	46	8		1.028	1.068	1.118	1.049	1.03	1.048	1.003		0	0	0	0	0	0	0	0	0	0	2	1	30	30	30	30	30	30	30	0	0	0	0	0	0	0
110	Q92820	GGH	Gamma-glutamyl hydrolase OS=Homo sapiens GN=GGH PE=1 SV=2 - [GGH_HUMAN]	10	9	19	71			8	9	573.68	29	8		0.949	0.851	0.938	1.022	0.942	0.916	0.993		0	0	0	0	0	0	0	0	0	0	2	1	18	18	18	18	18	18	18	0	0	0	0	0	0	0
115	P02790	HPX	Hemopexin OS=Homo sapiens GN=HPX PE=1 SV=2 - [HEMO_HUMAN]	10	9	19	71			32	32	281529	10887	8		1.03	1.052	0.999	1.065	1.032	0.962	0.991		0	0	0	0	0	0	0	0	0	0	2	1	5644	5619	5646	5659	5635	5679	5626	0	0	0	0	0	0	0
105	P05546	SERPIND1;HCF2	Heparin cofactor 2 OS=Homo sapiens GN=SERPIND1 PE=1 SV=3 - [HEP2_HUMAN]	10	9	19	71			17	17	1987.52	136	8		0.923	0.889	1.032	0.89	0.912	1.121	1.075		0	0	0	0	0	0	0	0	0	0	2	1	71	68	68	70	71	70	71	0	0	0	0	0	0	0
108	P19827	ITIH1;IGHEP1	Inter-alpha-trypsin inhibitor heavy chain H1 OS=Homo sapiens GN=ITIH1 PE=1 SV=3 - [ITIH1_HUMAN]	10	9	19	71			20	20	9172.05	324	8		0.934	0.871	0.999	0.871	0.874	1.098	1.076		0	0	0	0	0	0	0	0	0	0	2	1	164	157	165	166	157	163	160	0	0	0	0	0	0	0
122	P05362	ICAM1	Intercellular adhesion molecule 1 OS=Homo sapiens GN=ICAM1 PE=1 SV=2 - [ICAM1_HUMAN]	10	9	19	71			8	9	435.74	21	8		1.072	1.095	1.057	1.049	0.977	0.915	1.029		0	0	0	0	0	0	0	0	0	0	2	1	8	9	8	9	8	8	9	0	0	0	0	0	0	0
92	P29622	SERPINA4;KST;PI4	Kallistatin OS=Homo sapiens GN=SERPINA4 PE=1 SV=3 - [KAIN_HUMAN]	10	9	19	71			16	16	3346.95	146	8		1.03	1.035	0.999	1.065	1.01	0.962	0.991		0	0	0	0	0	0	0	0	0	0	2	1	75	74	74	76	75	76	75	0	0	0	0	0	0	0
121	O00533	CHL1;CALL	Neural cell adhesion molecule L1-like protein OS=Homo sapiens GN=CHL1 PE=1 SV=4 - [CHL1_HUMAN]	10	9	19	71			15	15	827.4	42	8		1.006	1.097	1.054	1.007	0.983	0.952	0.987		0	0	0	0	0	0	0	0	0	0	2	1	27	27	28	26	27	27	26	0	0	0	0	0	0	0
91	Q99784	OLFM1;NOE1;NOEL1	Noelin OS=Homo sapiens GN=OLFM1 PE=1 SV=4 - [NOE1_HUMAN]	10	9	19	71			6	6	269.83	18	8		1.003	1.067	0.981	1.009	0.957	0.918	0.962		0	0	0	0	0	0	0	0	0	0	2	1	13	12	13	13	12	13	12	0	0	0	0	0	0	0
104	P36955	SERPINF1;PEDF;PIG35	Pigment epithelium-derived factor OS=Homo sapiens GN=SERPINF1 PE=1 SV=4 - [PEDF_HUMAN]	10	9	19	71			20	20	21615.2	785	8		1.13	1.133	1.009	1.106	1.033	0.962	1.022		0	0	0	0	0	0	0	0	0	0	2	1	475	475	477	479	477	479	476	0	0	0	0	0	0	0
83	P07737	PFN1	Profilin-1 OS=Homo sapiens GN=PFN1 PE=1 SV=2 - [PROF1_HUMAN]	10	9	19	71			6	7	657.82	24	8		0.941	0.838	1.025	0.826	0.931	1.307	1.185		0	0	0	0	0	0	0	0	0	0	2	1	14	14	14	14	13	13	14	0	0	0	0	0	0	0
118	P27918	CFP;PFC	Properdin OS=Homo sapiens GN=CFP PE=1 SV=2 - [PROP_HUMAN]	10	9	19	71			12	14	1683.38	102	8		1.02	1.09	1.047	0.831	0.923	1	0.947		0	0	0	0	0	0	0	0	0	0	2	1	52	51	51	52	51	53	50	0	0	0	0	0	0	0
119	P02760	AMBP;HCP;ITIL	Protein AMBP OS=Homo sapiens GN=AMBP PE=1 SV=1 - [AMBP_HUMAN]	10	9	19	71			14	14	15898.8	518	8		1.03	1.097	1.145	0.968	0.988	1.084	1.048		0	0	0	0	0	0	0	0	0	0	2	1	345	342	345	345	341	346	341	0	0	0	0	0	0	0
97	Q92954	PRG4;MSF;SZP	Proteoglycan 4 OS=Homo sapiens GN=PRG4 PE=1 SV=2 - [PRG4_HUMAN]	10	9	19	71			22	23	2119.2	173	8		0.95	0.932	0.938	0.907	0.916	0.992	0.965		0	0	0	0	0	0	0	0	0	0	2	1	113	114	112	116	113	114	116	0	0	0	0	0	0	0
86	P02753	RBP4;PRO2222	Retinol-binding protein 4 OS=Homo sapiens GN=RBP4 PE=1 SV=3 - [RET4_HUMAN]	10	9	19	71			11	12	45656.1	1586	8		1.03	1.052	0.999	1.065	1.032	0.962	0.991		0	0	0	0	0	0	0	0	0	0	2	1	576	576	575	582	583	583	580	0	0	0	0	0	0	0
87	Q14515	SPARCL1	SPARC-like protein 1 OS=Homo sapiens GN=SPARCL1 PE=1 SV=2 - [SPRL1_HUMAN]	10	9	19	71			8	8	2541.92	51	8		1.03	1.052	0.999	1.065	1.032	0.962	0.991		0	0	0	0	0	0	0	0	0	0	2	1	17	18	18	17	18	18	17	0	0	0	0	0	0	0
544	P07996	THBS1;TSP;TSP1	Thrombospondin-1 OS=Homo sapiens GN=THBS1 PE=1 SV=2 - [TSP1_HUMAN]	10	9	19	71			19	19	2230.56	85	8		0.993	0.904	0.956	1.01	0.983	1.032	1.073		0	0	0	0	0	0	0	0	0	0	2	1	44	42	43	44	44	44	44	0	0	0	0	0	0	0
99	P05543	SERPINA7;TBG	Thyroxine-binding globulin OS=Homo sapiens GN=SERPINA7 PE=1 SV=2 - [THBG_HUMAN]	10	9	19	71			20	20	14680.3	708	8		0.977	0.93	0.977	1.058	0.966	0.962	0.992		0	0	0	0	0	0	0	0	0	0	2	1	356	350	353	356	354	357	354	0	0	0	0	0	0	0
93	Q15582	TGFBI;BIGH3	Transforming growth factor-beta-induced protein ig-h3 OS=Homo sapiens GN=TGFBI PE=1 SV=1 - [BGH3_HUMAN]	10	9	19	71			8	8	609.53	21	8		1.03	1.052	0.999	1.065	1.032	0.962	0.991		0	0	0	0	0	0	0	0	0	0	2	1	14	14	14	14	14	14	14	0	0	0	0	0	0	0
94	P02774	GC	Vitamin D-binding protein OS=Homo sapiens GN=GC PE=1 SV=1 - [VTDB_HUMAN]	10	9	19	71			42	44	283022	10555	8		1.03	1.052	0.999	1.065	1.032	0.962	0.991		0	0	0	0	0	0	0	0	0	0	2	1	4586	4576	4584	4598	4589	4621	4583	0	0	0	0	0	0	0
106	P04004	VTN	Vitronectin OS=Homo sapiens GN=VTN PE=1 SV=1 - [VTNC_HUMAN]	10	9	19	71			19	19	26320.3	1170	8		1.03	1.052	0.999	1.051	1.023	0.999	1.034		0	0	0	0	0	0	0	0	0	0	2	1	697	699	701	701	696	702	698	0	0	0	0	0	0	0
103	P25311	AZGP1;ZAG;ZNGP1	Zinc-alpha-2-glycoprotein OS=Homo sapiens GN=AZGP1 PE=1 SV=2 - [ZA2G_HUMAN]	10	9	19	71			19	20	34831.1	1516	8		1.03	1.052	1.016	1.065	1.032	0.967	0.991		0	0	0	0	0	0	0	0	0	0	2	1	873	862	870	877	870	884	868	0	0	0	0	0	0	0
541	P05067	APP;A4;AD1	Amyloid beta A4 protein OS=Homo sapiens GN=APP PE=1 SV=3 - [A4_HUMAN]	9	10	19	71			7	8	940.79	44	8		1.061	0.974	0.96	1.005	1.04	1.044	1.028		0	0	0	0	0	0	0	0	0	0	1	2	27	27	27	27	27	27	27	0	0	0	0	0	0	0
102	P33151	CDH5	Cadherin-5 OS=Homo sapiens GN=CDH5 PE=1 SV=5 - [CADH5_HUMAN]	9	10	19	71			6	6	809.65	29	8		0.912	0.973	1.03	0.963	0.913	0.918	0.983		0	0	0	0	0	0	0	0	0	0	1	2	15	16	15	16	16	16	16	0	0	0	0	0	0	0
96	P27487	DPP4;ADCP2;CD26	Dipeptidyl peptidase 4 OS=Homo sapiens GN=DPP4 PE=1 SV=2 - [DPP4_HUMAN]	9	10	19	71			10	10	554.7	19	8		0.789	0.872	0.931	0.964	0.915	0.87	0.888		0	0	0	0	0	0	0	0	0	0	1	2	13	13	13	13	13	13	13	0	0	0	0	0	0	0
88	Q15485	FCN2;FCNL	Ficolin-2 OS=Homo sapiens GN=FCN2 PE=1 SV=2 - [FCN2_HUMAN]	9	10	19	71			10	12	2528.29	137	8		0.92	0.994	1.007	1.078	1.119	0.962	0.949		0	0	0	0	0	0	0	0	0	0	1	2	72	72	73	73	72	73	71	0	0	0	0	0	0	0
101	P17936	IGFBP3;IBP3	Insulin-like growth factor-binding protein 3 OS=Homo sapiens GN=IGFBP3 PE=1 SV=2 - [IBP3_HUMAN]	9	10	19	71			12	13	1390.7	81	8		1.068	0.975	0.897	1.005	1.044	1.013	0.991		0	0	0	0	0	0	0	0	0	0	1	2	55	55	56	54	55	54	55	0	0	0	0	0	0	0
90	P14151	SELL;LNHR;LYAM1	L-selectin OS=Homo sapiens GN=SELL PE=1 SV=2 - [LYAM1_HUMAN]	9	10	19	71			6	6	763.72	56	8		0.949	1.01	1.022	0.926	0.9	1.002	1.004		0	0	0	0	0	0	0	0	0	0	1	2	31	31	31	31	31	31	31	0	0	0	0	0	0	0
89	Q9Y5Y7	LYVE1;CRSBP1;HAR;XLKD1;UNQ230/PRO263	Lymphatic vessel endothelial hyaluronic acid receptor 1 OS=Homo sapiens GN=LYVE1 PE=1 SV=2 - [LYVE1_HUMAN]	9	10	19	71			6	6	930.2	46	8		0.94	0.96	1.018	0.961	0.843	0.916	1.017		0	0	0	0	0	0	0	0	0	0	1	2	31	31	31	31	31	31	31	0	0	0	0	0	0	0
111	Q15113	PCOLCE;PCPE1	Procollagen C-endopeptidase enhancer 1 OS=Homo sapiens GN=PCOLCE PE=1 SV=2 - [PCOC1_HUMAN]	9	10	19	71			6	6	485.13	22	8		0.97	1.04	1.082	0.94	0.924	1.094	1.05		0	0	0	0	0	0	0	0	0	0	1	2	15	15	15	15	15	15	15	0	0	0	0	0	0	0
123	P19320	VCAM1;L1CAM	Vascular cell adhesion protein 1 OS=Homo sapiens GN=VCAM1 PE=1 SV=1 - [VCAM1_HUMAN]	9	10	19	71			6	6	236.59	12	8		1.02	0.958	1.09	0.963	0.905	0.929	1.091		0	0	0	0	0	0	0	0	0	0	1	2	9	9	9	9	9	9	9	0	0	0	0	0	0	0
107	P04070	PROC	Vitamin K-dependent protein C OS=Homo sapiens GN=PROC PE=1 SV=1 - [PROC_HUMAN]	9	10	19	71			8	8	3254.79	118	8		0.854	0.856	0.983	0.939	0.931	1.006	1.014		0	0	0	0	0	0	0	0	0	0	1	2	53	53	52	55	54	55	55	0	0	0	0	0	0	0
482	Q6DN90	IQSEC1;ARFGEP100;BRAG2;KIAA0763	IQ motif and SEC7 domain-containing protein 1 OS=Homo sapiens GN=IQSEC1 PE=1 SV=1 - [IQEC1_HUMAN]	20.75	-2	18.75	110			1	2	27.71	3	0		0.324	1.413	2.983	1.025	0.985	0.667	0.693		10	2.5	10	0	0	4	-2	20.5	2	22.5	5.25	1	1	1	1	1	1	1	1	-5	-5	-5	-5	-5	-5	-5
781	Q9H4B6	SAV1;WW45	Protein salvador homolog 1 OS=Homo sapiens GN=SAV1 PE=1 SV=2 - [SAV1_HUMAN]	-30.5	49	18.5	111			1	1	19.65	1	0	-40	1.688	1.255	1.391	1.533	0.015	0.019	1.897		10	2	2.5	10	40	25	-5	9.5	70	79.5	5	24	1	1	1	1	1	1	1	-5	-5	-5	-5	-5	-5	-5
56	P11021	HSPA5;GRP78	78 kDa glucose-regulated protein OS=Homo sapiens GN=HSPA5 PE=1 SV=2 - [GRP78_HUMAN]	9	9	18	112			12	12	303.25	22	8		1.03	0.99	0.974	1.06	1.032	1.073	1.079		0	0	0	0	0	0	0	0	0	0	1	1	19	17	19	19	17	19	17	0	0	0	0	0	0	0
74	Q96KN2	CNDP1;CN1;CPGL2;UNQ1915/PRO4380	Beta-Ala-His dipeptidase OS=Homo sapiens GN=CNDP1 PE=1 SV=4 - [CNDP1_HUMAN]	9	9	18	112			18	18	5051.4	207	8		1.085	0.9	0.816	1.139	1.023	0.9	1.007		0	0	0	0	0	0	0	0	0	0	1	1	129	129	129	131	129	130	130	0	0	0	0	0	0	0
69	P43251	BTD	Biotinidase OS=Homo sapiens GN=BTD PE=1 SV=2 - [BTD_HUMAN]	9	9	18	112			10	10	3804.28	134	8		1.023	0.934	0.934	1.005	0.922	0.951	1.013		0	0	0	0	0	0	0	0	0	0	1	1	82	83	82	83	83	83	83	0	0	0	0	0	0	0
53	P62158	CALM1;CALM;CAM;CAM1;;CALM2;CAM2;CAMB;CALM3;CALML2;CAM3;CAMC;CAMIII	Calmodulin OS=Homo sapiens GN=CALM1 PE=1 SV=2 - [CALM_HUMAN]	9	9	18	112			10	10	3077.92	116	8		1.05	0.952	1.004	1.049	1.003	1.174	1.216		0	0	0	0	0	0	0	0	0	0	1	1	58	58	58	60	59	60	59	0	0	0	0	0	0	0
45	P43121	MCAM;MUC18	Cell surface glycoprotein MUC18 OS=Homo sapiens GN=MCAM PE=1 SV=2 - [MUC18_HUMAN]	9	9	18	112			10	10	1474.82	69	8		1.03	0.956	0.968	1.004	0.91	0.962	0.998		0	0	0	0	0	0	0	0	0	0	1	1	35	35	35	35	35	35	35	0	0	0	0	0	0	0
63	P09172	DBH	Dopamine beta-hydroxylase OS=Homo sapiens GN=DBH PE=1 SV=3 - [DOPO_HUMAN]	9	9	18	112			17	17	1492.18	53	8		0.965	0.99	0.968	0.784	0.792	0.958	0.991		0	0	0	0	0	0	0	0	0	0	1	1	35	34	34	34	34	33	35	0	0	0	0	0	0	0
65	Q16610	ECM1	Extracellular matrix protein 1 OS=Homo sapiens GN=ECM1 PE=1 SV=2 - [ECM1_HUMAN]	9	9	18	112			17	17	2506.3	108	8		0.995	1.081	1.063	0.874	0.953	1.044	0.987		0	0	0	0	0	0	0	0	0	0	1	1	63	62	62	62	62	63	63	0	0	0	0	0	0	0
72	O75636	FCN3;FCNH;HAKA1	Ficolin-3 OS=Homo sapiens GN=FCN3 PE=1 SV=2 - [FCN3_HUMAN]	9	9	18	112			13	13	6428.28	235	8		1.052	1.052	0.933	1.095	1.09	0.977	0.984		0	0	0	0	0	0	0	0	0	0	1	1	133	131	132	133	131	133	132	0	0	0	0	0	0	0
68	P21333	FLNA;FLN;FLN1	Filamin-A OS=Homo sapiens GN=FLNA PE=1 SV=4 - [FLNA_HUMAN]	9	9	18	112			28	28	1549.87	90	8		1.02	0.909	1.004	1.013	1	1.136	1.192		0	0	0	0	0	0	0	0	0	0	1	1	54	54	55	54	54	55	54	0	0	0	0	0	0	0
62	Q08380	LGALS3BP;M2BP	Galectin-3-binding protein OS=Homo sapiens GN=LGALS3BP PE=1 SV=1 - [LG3BP_HUMAN]	9	9	18	112			19	20	4664.01	203	8		0.937	1.103	1.098	0.957	1.029	1.003	0.969		0	0	0	0	0	0	0	0	0	0	1	1	111	112	111	114	116	115	115	0	0	0	0	0	0	0
64	Q04756	HGFAC	Hepatocyte growth factor activator OS=Homo sapiens GN=HGFAC PE=1 SV=1 - [HGFA_HUMAN]	9	9	18	112			15	15	2034.23	98	8		0.974	1.052	1.033	1.065	1.022	0.929	0.993		0	0	0	0	0	0	0	0	0	0	1	1	69	70	69	70	70	70	70	0	0	0	0	0	0	0
60	P26927	MST1;D3F15S2;DNF15S2;HGFL	Hepatocyte growth factor-like protein OS=Homo sapiens GN=MST1 PE=1 SV=2 - [HGFL_HUMAN]	9	9	18	112			12	22	2477.58	100	8		0.93	1.04	1.05	0.947	0.987	1.008	0.991		0	0	0	0	0	0	0	0	0	0	1	1	63	63	63	63	64	64	63	0	0	0	0	0	0	0
70	P04196	HRG	Histidine-rich glycoprotein OS=Homo sapiens GN=HRG PE=1 SV=1 - [HRG_HUMAN]	9	9	18	112			22	22	30018.2	1327	8		1.024	0.914	0.979	0.851	0.902	1.096	1.063		0	0	0	0	0	0	0	0	0	0	1	1	895	895	894	897	897	896	897	0	0	0	0	0	0	0
51	Q14520	HABP2;HGFAL;PHBP	Hyaluronan-binding protein 2 OS=Homo sapiens GN=HABP2 PE=1 SV=1 - [HABP2_HUMAN]	9	9	18	112			18	19	2549.16	169	8		0.96	0.978	0.999	0.879	0.927	1.053	0.991		0	0	0	0	0	0	0	0	0	0	1	1	114	115	114	114	116	115	115	0	0	0	0	0	0	0
75	P35858	IGFALS;ALS	Insulin-like growth factor-binding protein complex acid labile subunit OS=Homo sapiens GN=IGFALS PE=1 SV=1 - [ALS_HUMAN]	9	9	18	112			26	26	10818.2	465	8		1.11	1.029	0.897	1.065	1.032	0.962	1.005		0	0	0	0	0	0	0	0	0	0	1	1	244	240	242	246	238	244	240	0	0	0	0	0	0	0
50	Q06033	ITIH3	Inter-alpha-trypsin inhibitor heavy chain H3 OS=Homo sapiens GN=ITIH3 PE=1 SV=2 - [ITIH3_HUMAN]	9	9	18	112			18	19	1867.52	93	8		0.899	0.942	1.102	0.832	0.909	1.117	1.032		0	0	0	0	0	0	0	0	0	0	1	1	54	54	55	54	53	54	53	0	0	0	0	0	0	0
67	P51884	LUM;LDC;SLRR2D	Lumican OS=Homo sapiens GN=LUM PE=1 SV=2 - [LUM_HUMAN]	9	9	18	112			13	14	11965.7	733	8		1.008	0.973	0.999	1.004	0.978	0.99	1.031		0	0	0	0	0	0	0	0	0	0	1	1	338	336	338	344	337	344	340	0	0	0	0	0	0	0
77	P08571	CD14	Monocyte differentiation antigen CD14 OS=Homo sapiens GN=CD14 PE=1 SV=2 - [CD14_HUMAN]	9	9	18	112			7	7	918.57	36	8		0.88	0.899	0.955	0.888	0.973	1.063	0.968		0	0	0	0	0	0	0	0	0	0	1	1	21	21	21	21	21	21	21	0	0	0	0	0	0	0
52	P35579	MYH9	Myosin-9 OS=Homo sapiens GN=MYH9 PE=1 SV=4 - [MYH9_HUMAN]	9	9	18	112			7	9	1070.37	59	8		1.003	0.845	0.999	1.017	1.007	1.118	1.211		0	0	0	0	0	0	0	0	0	0	1	1	33	33	33	33	33	33	33	0	0	0	0	0	0	0
46	Q96PD5	PGLYRP2;PGLYRPL;PGRPL;UNQ3103/PRO10102	N-acetylmuramoyl-L-alanine amidase OS=Homo sapiens GN=PGLYRP2 PE=1 SV=1 - [PGRP2_HUMAN]	9	9	18	112			14	14	8770.43	280	8		0.981	0.986	0.999	0.956	0.975	0.962	0.991		0	0	0	0	0	0	0	0	0	0	1	1	158	155	156	159	157	160	158	0	0	0	0	0	0	0
48	P62937	PPIA;CYPA	Peptidyl-prolyl cis-trans isomerase A OS=Homo sapiens GN=PPIA PE=1 SV=2 - [PPIA_HUMAN]	9	9	18	112			11	12	1569.91	63	8		1.059	0.953	1.009	1.003	0.982	1.113	1.146		0	0	0	0	0	0	0	0	0	0	1	1	32	33	33	33	34	34	33	0	0	0	0	0	0	0
76	P00558	PGK1;PGKA;MIG10;OK/SW-cl.110	Phosphoglycerate kinase 1 OS=Homo sapiens GN=PGK1 PE=1 SV=3 - [PGK1_HUMAN]	9	9	18	112			8	8	456.51	21	8		1.148	1.016	1.068	0.92	1.018	1.288	1.187		0	0	0	0	0	0	0	0	0	0	1	1	11	11	11	11	11	11	11	0	0	0	0	0	0	0
49	P07359	GP1BA	Platelet glycoprotein Ib alpha chain OS=Homo sapiens GN=GP1BA PE=1 SV=1 - [GP1BA_HUMAN]	9	9	18	112			8	8	1193.59	53	8		1.088	1.015	1.017	1.111	1.076	1.038	1.062		0	0	0	0	0	0	0	0	0	0	1	1	31	30	30	31	31	31	31	0	0	0	0	0	0	0
54	P0CG48	UBC	Polyubiquitin-C OS=Homo sapiens GN=UBC PE=1 SV=3 - [UBC_HUMAN]	9	9	18	112			6	7	958.54	45	8		1.151	1.057	0.965	1.075	1.069	1.09	1.132		0	0	0	0	0	0	0	0	0	0	1	1	25	26	26	25	26	26	25	0	0	0	0	0	0	0
80	Q9UHG3	PCYOX1;KIAA0908;PCL1;UNQ597/PRO1183	Prenylcysteine oxidase 1 OS=Homo sapiens GN=PCYOX1 PE=1 SV=3 - [PCYOX_HUMAN]	9	9	18	112			7	7	278.51	13	8		1.03	0.917	0.924	0.952	0.988	0.984	0.991		0	0	0	0	0	0	0	0	0	0	1	1	9	9	9	9	9	9	9	0	0	0	0	0	0	0
535	P27169	PON1;PON	Serum paraoxonase/arylesterase 1 OS=Homo sapiens GN=PON1 PE=1 SV=3 - [PON1_HUMAN]	9	9	18	112			16	18	10649.4	453	8		1.03	0.946	0.93	0.837	0.866	1.006	0.991		0	0	0	0	0	0	0	0	0	0	1	1	215	217	217	219	214	217	215	0	0	0	0	0	0	0
61	Q9Y490	TLN1;KIAA1027;TLN	Talin-1 OS=Homo sapiens GN=TLN1 PE=1 SV=3 - [TLN1_HUMAN]	9	9	18	112			49	49	4301.98	292	8		0.936	0.955	0.943	0.914	0.953	0.997	0.989		0	0	0	0	0	0	0	0	0	0	1	1	160	162	161	161	162	162	161	0	0	0	0	0	0	0
59	P05452	CLEC3B;TNA	Tetranectin OS=Homo sapiens GN=CLEC3B PE=1 SV=3 - [TETN_HUMAN]	9	9	18	112			13	14	8003.82	308	8		0.923	0.924	0.968	0.917	0.935	0.968	0.991		0	0	0	0	0	0	0	0	0	0	1	1	180	168	172	179	179	183	172	0	0	0	0	0	0	0
73	P37802	TAGLN2;KIAA0120;CDABP0035	Transgelin-2 OS=Homo sapiens GN=TAGLN2 PE=1 SV=3 - [TAGL2_HUMAN]	9	9	18	112			10	10	1472.38	57	8		1.071	0.99	0.989	1.036	1.032	1.077	1.097		0	0	0	0	0	0	0	0	0	0	1	1	39	38	40	41	39	41	38	0	0	0	0	0	0	0
58	P02766	TTR;PALB	Transthyretin OS=Homo sapiens GN=TTR PE=1 SV=1 - [TTHY_HUMAN]	9	9	18	112			9	9	4285.03	137	8		0.916	1.052	1.133	1.098	1.067	0.962	0.995		0	0	0	0	0	0	0	0	0	0	1	1	71	72	72	71	73	73	71	0	0	0	0	0	0	0
47	P67936	TPM4	Tropomyosin alpha-4 chain OS=Homo sapiens GN=TPM4 PE=1 SV=3 - [TPM4_HUMAN]	9	9	18	112			12	21	5228.35	255	8		1.035	0.854	1.013	1.065	0.949	1.088	1.237		0	0	0	0	0	0	0	0	0	0	1	1	162	163	162	164	162	163	163	0	0	0	0	0	0	0
57	P07225	PROS1;PROS	Vitamin K-dependent protein S OS=Homo sapiens GN=PROS1 PE=1 SV=1 - [PROS_HUMAN]	9	9	18	112			23	25	3557.75	214	8		0.821	0.968	1.124	0.911	0.996	1.055	0.983		0	0	0	0	0	0	0	0	0	0	1	1	134	134	133	137	134	135	135	0	0	0	0	0	0	0
79	P04275	VWF;F8VWF	von Willebrand factor OS=Homo sapiens GN=VWF PE=1 SV=4 - [VWF_HUMAN]	9	9	18	112			6	6	82.67	7	8		0.956	0.99	1.225	0.85	1.032	1.178	1.062		0	0	0	0	0	0	0	0	0	0	1	1	6	6	6	6	6	6	6	0	0	0	0	0	0	0
55	P12955	PEPD;PRD	Xaa-Pro dipeptidase OS=Homo sapiens GN=PEPD PE=1 SV=3 - [PEPD_HUMAN]	9	9	18	112			13	13	1057.62	46	8		0.986	1.011	0.988	1.004	0.993	0.976	0.991		0	0	0	0	0	0	0	0	0	0	1	1	23	24	23	24	24	24	24	0	0	0	0	0	0	0
570	P05109	S100A8;CAGA;CFAG;MRP8	Protein S100-A8 OS=Homo sapiens GN=S100A8 PE=1 SV=1 - [S10A8_HUMAN]	12.25	5.5	17.75	146			3	3	250.53	14	4		1.468	1.393	1.272	1.066	1.003	1.405	1.327		5	2.5	0	0	0	2.5	-2	5.5	0.5	6	2.75	1	9	9	9	10	9	10	9	0	0	0	0	0	0	0
169	Q15942	ZYX	Zyxin OS=Homo sapiens GN=ZYX PE=1 SV=1 - [ZYX_HUMAN]	5.75	11.5	17.25	147			2	2	102.44	3	2		1.311	1.364	1.034	1.029	1.671	1.64	1.008		2	2.5	0	0	5	5	0	4.5	10	14.5	4.25	4.5	1	1	1	1	1	1	1	-5	-5	-5	-5	-5	-5	-5
262	Q9UNN8	PROCR;EPCR	Endothelial protein C receptor OS=Homo sapiens GN=PROCR PE=1 SV=1 - [EPCR_HUMAN]	5	12	17	148			3	3	156.75	8	4		0.908	0.932	1.045	1.291	1.328	1.036	0.982		0	0	0	2	2	0	0	0	4	4	1	4	5	6	5	6	6	6	6	0	0	0	0	0	0	0
176	P00338	LDHA;PIG19	L-lactate dehydrogenase A chain OS=Homo sapiens GN=LDHA PE=1 SV=2 - [LDHA_HUMAN]	10.5	6	16.5	149			3	3	84.55	3	4		1.401	0.968	0.808	1.231	1.17	0.963	0.984		5	0	0	2	0	0	0	5	2	7	1.5	0	3	3	3	3	3	3	3	0	0	0	0	0	0	0
161	P06744	GPI	Glucose-6-phosphate isomerase OS=Homo sapiens GN=GPI PE=1 SV=4 - [G6PI_HUMAN]	7	9.5	16.5	149			2	2	52.3	4	2		1.269	1.233	1.128	1.03	1.319	1.344	1.23		2	2	0	0	2	2.5	0	4	4.5	8.5	1	3	3	3	3	3	3	3	3	0	0	0	0	0	0	0
182	P01033	TIMP1;CLGI;TIMP	Metalloproteinase inhibitor 1 OS=Homo sapiens GN=TIMP1 PE=1 SV=1 - [TIMP1_HUMAN]	6	10.5	16.5	149			3	3	202.14	6	4		1.144	1.192	1.053	1.352	1.169	0.887	1.024		0	0	0	5	0	0	0	0	5	5	2	1.5	2	2	2	2	2	2	2	0	0	0	0	0	0	0
17	Q8WXH0	SYNE2;KIAA1011;NUA	Nesprin-2 OS=Homo sapiens GN=SYNE2 PE=1 SV=3 - [SYNE2_HUMAN]	9.75	6.5	16.25	152			2	3	26.67	3	2		0.835	1.38	1.51	0.86	1.249	1.348	0.926		0	2.5	5	0	2	2.5	0	7.5	4.5	12	0.25	0	2	2	2	2	2	2	2	0	0	0	0	0	0	0
125	P06733	ENO1;ENO1L1;MBPB1;MPB1	Alpha-enolase OS=Homo sapiens GN=ENO1 PE=1 SV=2 - [ENOA_HUMAN]	5	11	16	153			5	5	71.35	5	4		1.168	1.083	0.985	1.01	1.189	1.613	1.056		0	0	0	0	0	5	0	0	5	5	1	2	5	5	5	5	5	5	5	0	0	0	0	0	0	0
178	P24821	TNC;HXB	Tenascin OS=Homo sapiens GN=TNC PE=1 SV=3 - [TENA_HUMAN]	5	10.5	15.5	154			4	5	199.9	7	4		0.841	0.998	1.097	0.667	0.853	1.212	0.966		0	0	0	5	0	0	0	0	5	5	1	1.5	3	3	3	3	3	3	3	0	0	0	0	0	0	0
590	P13645	KRT10;KPP	Keratin, type I cytoskeletal 10 OS=Homo sapiens GN=KRT10 PE=1 SV=6 - [K1C10_HUMAN]	30	-15.5	14.5	155		-20	7	8	438.08	18	8		2.39	0.416	0.463	1.465	0.79	1.258	2.651		20	10	8	5	0	0	-10	28	-5	23	14	1.5	10	10	10	10	10	10	10	0	0	0	0	0	0	0
44	Q9UEW3	MARCO;SCARA2	Macrophage receptor MARCO OS=Homo sapiens GN=MARCO PE=1 SV=1 - [MARCO_HUMAN]	4	10.5	14.5	155			2	2	36.24	2	2		0.989	0.959	1.088	1.357	0.869	0.729	1.137		0	0	0	5	0	2	0	0	7	7	2	1.5	2	2	2	2	2	2	2	0	0	0	0	0	0	0
417	Q9Y6D6	ARFGEF1;ARFGEP1;BIG1	Brefeldin A-inhibited guanine nucleotide-exchange protein 1 OS=Homo sapiens GN=ARFGEF1 PE=1 SV=2 - [BIG1_HUMAN]	5.25	9	14.25	157			1	2	103.37	17	0		0.507	0.685	1.239	0.559	0.595	0.992	0.929		5	2.5	0	5	5	0	0	7.5	10	17.5	2.75	4	1	1	1	1	1	1	1	-5	-5	-5	-5	-5	-5	-5
288	P24592	IGFBP6;IBP6	Insulin-like growth factor-binding protein 6 OS=Homo sapiens GN=IGFBP6 PE=1 SV=1 - [IBP6_HUMAN]	5	9	14	158			3	3	42.19	5	4		0.962	1.12	1.154	1.002	1.201	1.206	1.005		0	0	0	0	2	0	0	0	2	2	1	3	2	2	2	2	2	2	2	0	0	0	0	0	0	0
170	P18065	IGFBP2;BP2;IBP2	Insulin-like growth factor-binding protein 2 OS=Homo sapiens GN=IGFBP2 PE=1 SV=2 - [IBP2_HUMAN]	7.5	5	12.5	159			3	3	101.72	5	4		0.914	1.118	1.335	0.894	1.178	1.29	1.037		0	0	2.5	0	0	0	0	2.5	0	2.5	1	1	4	4	4	4	4	4	4	0	0	0	0	0	0	0
172	Q01518	CAP1;CAP	Adenylyl cyclase-associated protein 1 OS=Homo sapiens GN=CAP1 PE=1 SV=5 - [CAP1_HUMAN]	5	7.5	12.5	159			4	4	310.77	16	4		1.03	0.929	0.999	1.065	1.002	1.343	1.222		0	0	0	0	0	2.5	0	0	2.5	2.5	1	1	9	8	9	9	8	9	9	0	0	0	0	0	0	0
171	P06703	S100A6;CACY	Protein S100-A6 OS=Homo sapiens GN=S100A6 PE=1 SV=1 - [S10A6_HUMAN]	5	7.5	12.5	159			3	3	76.19	6	4		1.166	1.031	0.962	0.908	1.051	1.364	1.103		0	0	0	0	0	2.5	0	0	2.5	2.5	1	1	3	3	3	3	3	3	3	0	0	0	0	0	0	0
294	P15169	CPN1;ACBP	Carboxypeptidase N catalytic chain OS=Homo sapiens GN=CPN1 PE=1 SV=1 - [CBPN_HUMAN]	6	6	12	162			5	5	321.43	18	4		0.972	0.845	1.037	0.925	0.803	1.005	1.072		0	0	0	0	0	0	0	0	0	0	2	2	6	6	6	6	6	6	6	0	0	0	0	0	0	0
295	Q01459	CTBS;CTB	Di-N-acetylchitobiase OS=Homo sapiens GN=CTBS PE=1 SV=1 - [DIAC_HUMAN]	6	6	12	162			4	4	247.85	15	4		0.933	0.818	1.017	0.923	0.857	0.964	1.09		0	0	0	0	0	0	0	0	0	0	2	2	8	8	8	8	8	8	8	0	0	0	0	0	0	0
281	Q09666	AHNAK;PM227	Neuroblast differentiation-associated protein AHNAK OS=Homo sapiens GN=AHNAK PE=1 SV=2 - [AHNK_HUMAN]	6	6	12	162			3	3	34.82	6	4		1.039	1.114	1.144	1.234	1.076	0.947	1.078		0	0	0	2	0	0	0	0	2	2	2	0	5	5	5	5	5	5	5	0	0	0	0	0	0	0
292	P08567	PLEK;P47	Pleckstrin OS=Homo sapiens GN=PLEK PE=1 SV=3 - [PLEK_HUMAN]	6	6	12	162			3	3	190.63	9	4		0.835	0.766	0.905	0.889	0.839	1.182	1.194		0	0	0	0	0	0	0	0	0	0	2	2	7	7	7	7	7	7	7	0	0	0	0	0	0	0
293	O95810	SDPR{ECO:0000312|EMBL:AAD17795.1}	Serum deprivation-response protein OS=Homo sapiens GN=SDPR PE=1 SV=3 - [SDPR_HUMAN]	6	6	12	162			4	4	1204.83	44	4		1.055	1.056	1.001	1.08	1.149	1.069	1.033		0	0	0	0	0	0	0	0	0	0	2	2	28	28	27	29	28	28	29	0	0	0	0	0	0	0
224	Q15149	PLEC;PLEC1	Plectin OS=Homo sapiens GN=PLEC PE=1 SV=3 - [PLEC_HUMAN]	9	2.75	11.75	167			2	6	339.33	79	2		1.011	1.752	1.414	1.168	1.388	0.984	0.826		0	5	2.5	0	2.5	0	0	7.5	2.5	10	4.5	3.25	1	1	1	1	1	1	1	-5	-5	-5	-5	-5	-5	-5
39	P03950	ANG;RNASE5	Angiogenin OS=Homo sapiens GN=ANG PE=1 SV=1 - [ANGI_HUMAN]	7.75	4	11.75	167			2	3	42.02	3	2		1.016	1.381	1.107	0.848	1.225	1.194	0.825		0	2.5	0	0	2	0	0	2.5	2	4.5	3.25	0	2	2	2	2	2	2	2	0	0	0	0	0	0	0
180	P08294	SOD3	Extracellular superoxide dismutase [Cu-Zn] OS=Homo sapiens GN=SOD3 PE=1 SV=2 - [SODE_HUMAN]	6.75	5	11.75	167			3	3	477.35	24	4		0.742	0.862	1.007	0.872	0.941	0.953	0.917		2.5	0	0	0	0	0	0	2.5	0	2.5	0.25	1	7	5	6	6	6	6	6	0	0	0	0	0	0	0
571	P02788	LTF;GIG12;LF	Lactotransferrin OS=Homo sapiens GN=LTF PE=1 SV=6 - [TRFL_HUMAN]	6.75	5	11.75	167			4	6	228.04	11	4		0.973	1.483	3.141	0.913	1.054	2.04	2.016		0	2.5	10	0	0	10	-10	2.5	0	2.5	0.25	1	6	6	6	6	6	6	6	0	0	0	0	0	0	0
43	P01344	IGF2;PP1446	Insulin-like growth factor II OS=Homo sapiens GN=IGF2 PE=1 SV=1 - [IGF2_HUMAN]	4	7.25	11.25	171			2	2	166.71	8	2		1.006	1.134	1.04	0.725	1.032	1.352	0.946		0	0	0	2.5	0	2.5	0	0	5	5	2	0.25	4	5	4	5	5	5	5	0	0	0	0	0	0	0
211	Q8NBJ4	GOLM1;C9orf155;GOLPH2	Golgi membrane protein 1 OS=Homo sapiens GN=GOLM1 PE=1 SV=1 - [GOLM1_HUMAN]	7	4	11	172			2	2	167.08	7	2		1.252	1.219	1.026	0.96	0.859	0.959	1.068		2	2	0	0	0	0	0	4	0	4	1	2	2	2	2	2	2	2	2	0	0	0	0	0	0	0
267	P54802	NAGLU;UFHSD1	Alpha-N-acetylglucosaminidase OS=Homo sapiens GN=NAGLU PE=1 SV=2 - [ANAG_HUMAN]	6	5	11	172			4	4	399.28	9	4		1.03	1.052	0.999	1.065	1.032	0.962	0.991		0	0	0	0	0	0	0	0	0	0	2	1	7	7	7	7	7	7	7	0	0	0	0	0	0	0
280	O43852	CALU	Calumenin OS=Homo sapiens GN=CALU PE=1 SV=2 - [CALU_HUMAN]	6	5	11	172			3	3	212.5	4	4		1.022	1.107	1.081	0.973	1.08	1.046	0.932		0	0	0	0	0	0	0	0	0	0	2	1	3	3	3	3	3	3	3	0	0	0	0	0	0	0
284	P49913	CAMP;CAP18;FALL39;HSD26	Cathelicidin antimicrobial peptide OS=Homo sapiens GN=CAMP PE=1 SV=1 - [CAMP_HUMAN]	6	5	11	172			3	3	102.45	6	4		0.954	0.933	0.985	0.816	0.856	1.009	1.025		0	0	0	0	0	0	0	0	0	0	2	1	5	5	5	5	5	5	5	0	0	0	0	0	0	0
272	Q14019	COTL1;CLP	Coactosin-like protein OS=Homo sapiens GN=COTL1 PE=1 SV=3 - [COTL1_HUMAN]	6	5	11	172			3	3	160.99	13	4		1.047	1.052	1.076	1.108	1.069	1.079	1.107		0	0	0	0	0	0	0	0	0	0	2	1	7	7	7	7	7	7	7	0	0	0	0	0	0	0
278	Q14118	DAG1	Dystroglycan OS=Homo sapiens GN=DAG1 PE=1 SV=2 - [DAG1_HUMAN]	6	5	11	172			3	3	99.92	6	4		1.03	1.052	0.999	1.065	0.947	0.962	1.021		0	0	0	0	0	0	0	0	0	0	2	1	3	3	3	3	3	3	3	0	0	0	0	0	0	0
283	Q13822	ENPP2;ATX;PDNP2	Ectonucleotide pyrophosphatase/phosphodiesterase family member 2 OS=Homo sapiens GN=ENPP2 PE=1 SV=3 - [ENPP2_HUMAN]	6	5	11	172			4	4	106.49	5	4		1.007	1.052	1.081	1.061	1.032	0.962	0.991		0	0	0	0	0	0	0	0	0	0	2	1	3	3	3	3	3	3	3	0	0	0	0	0	0	0
266	P07195	LDHB	L-lactate dehydrogenase B chain OS=Homo sapiens GN=LDHB PE=1 SV=2 - [LDHB_HUMAN]	6	5	11	172			4	4	481.49	22	4		0.982	0.838	0.903	0.946	1.001	1.144	1.014		0	0	0	0	0	0	0	0	0	0	2	1	14	14	14	14	14	14	14	0	0	0	0	0	0	0
562	Q16853	AOC3;VAP1	Membrane primary amine oxidase OS=Homo sapiens GN=AOC3 PE=1 SV=3 - [AOC3_HUMAN]	6	5	11	172			3	3	122.16	10	4		0.982	0.954	1.013	1.104	1.101	1.096	0.958		0	0	0	0	0	0	0	0	0	0	2	1	5	5	5	5	5	5	5	0	0	0	0	0	0	0
265	P16035	TIMP2	Metalloproteinase inhibitor 2 OS=Homo sapiens GN=TIMP2 PE=1 SV=2 - [TIMP2_HUMAN]	6	5	11	172			4	4	616.3	23	4		1.025	1.052	0.957	0.979	1.021	0.962	0.991		0	0	0	0	0	0	0	0	0	0	2	1	13	13	13	13	13	13	13	0	0	0	0	0	0	0
271	P55058	PLTP	Phospholipid transfer protein OS=Homo sapiens GN=PLTP PE=1 SV=1 - [PLTP_HUMAN]	6	5	11	172			4	5	835.92	33	4		0.884	0.848	0.999	0.817	0.819	0.97	1.111		0	0	0	0	0	0	0	0	0	0	2	1	18	20	19	20	20	20	19	0	0	0	0	0	0	0
268	P41222	PTGDS;PDS	Prostaglandin-H2 D-isomerase OS=Homo sapiens GN=PTGDS PE=1 SV=1 - [PTGDS_HUMAN]	6	5	11	172			4	4	199.16	11	4		1.03	1.052	1.004	1.065	1.032	0.962	1.01		0	0	0	0	0	0	0	0	0	0	2	1	8	8	8	8	8	8	8	0	0	0	0	0	0	0
269	Q9ULI3	HEG1;KIAA1237	Protein HEG homolog 1 OS=Homo sapiens GN=HEG1 PE=1 SV=3 - [HEG1_HUMAN]	6	5	11	172			5	5	308.76	12	4		1.03	1.052	0.999	1.065	1.002	0.962	0.991		0	0	0	0	0	0	0	0	0	0	2	1	9	7	7	9	7	7	9	0	0	0	0	0	0	0
264	Q12913	PTPRJ;DEP1	Receptor-type tyrosine-protein phosphatase eta OS=Homo sapiens GN=PTPRJ PE=1 SV=3 - [PTPRJ_HUMAN]	6	5	11	172			5	5	535.5	21	4		0.968	0.926	0.923	1.009	0.998	0.962	0.991		0	0	0	0	0	0	0	0	0	0	2	1	13	13	13	13	13	13	13	0	0	0	0	0	0	0
274	Q9H299	SH3BGRL3;P1725	SH3 domain-binding glutamic acid-rich-like protein 3 OS=Homo sapiens GN=SH3BGRL3 PE=1 SV=1 - [SH3L3_HUMAN]	6	5	11	172			4	4	231.32	12	4		0.978	0.958	1.078	1.093	0.987	1.074	1.172		0	0	0	0	0	0	0	0	0	0	2	1	10	10	10	10	10	10	10	0	0	0	0	0	0	0
286	A1L4H1	SSC5D	Soluble scavenger receptor cysteine-rich domain-containing protein SSC5D OS=Homo sapiens GN=SSC5D PE=2 SV=3 - [SRCRL_HUMAN]	6	5	11	172			3	3	92.71	5	4		0.931	0.926	0.958	0.836	0.983	1.058	0.92		0	0	0	0	0	0	0	0	0	0	2	1	3	3	3	3	3	3	3	0	0	0	0	0	0	0
277	Q7Z7G0	ABI3BP;NESHBP;TARSH	Target of Nesh-SH3 OS=Homo sapiens GN=ABI3BP PE=1 SV=1 - [TARSH_HUMAN]	6	5	11	172			3	3	209.59	5	4		1.03	1.052	0.967	1.065	1.032	0.962	0.991		0	0	0	0	0	0	0	0	0	0	2	1	4	4	4	4	4	4	4	0	0	0	0	0	0	0
250	P10599	TXN;TRDX;TRX;TRX1	Thioredoxin OS=Homo sapiens GN=TXN PE=1 SV=3 - [THIO_HUMAN]	6	5	11	172			3	3	266.97	14	4		1.252	0.967	0.985	1.006	0.839	1.047	1.086		2	0	0	0	0	0	0	2	0	2	0	1	6	5	6	6	5	6	5	0	0	0	0	0	0	0
273	P35443	THBS4;TSP4	Thrombospondin-4 OS=Homo sapiens GN=THBS4 PE=1 SV=2 - [TSP4_HUMAN]	6	5	11	172			3	5	419.95	19	4		0.947	0.921	0.999	1.065	0.931	0.962	0.991		0	0	0	0	0	0	0	0	0	0	2	1	8	8	7	8	8	8	8	0	0	0	0	0	0	0
275	P29401	TKT	Transketolase OS=Homo sapiens GN=TKT PE=1 SV=3 - [TKT_HUMAN]	6	5	11	172			5	5	262.24	11	4		1.041	1.065	1.067	1.062	1.025	0.962	1.047		0	0	0	0	0	0	0	0	0	0	2	1	6	6	6	6	6	6	6	0	0	0	0	0	0	0
287	P68036	UBE2L3;UBCE7;UBCH7	Ubiquitin-conjugating enzyme E2 L3 OS=Homo sapiens GN=UBE2L3 PE=1 SV=1 - [UB2L3_HUMAN]	6	5	11	172			3	4	1573.53	147	4		1.03	1.052	0.889	1.065	1.06	0.974	1.13		0	0	0	0	0	0	0	0	0	0	2	1	5	5	5	5	5	5	5	0	0	0	0	0	0	0
263	P16070	CD44;LHR;MDU2;MDU3;MIC4	CD44 antigen OS=Homo sapiens GN=CD44 PE=1 SV=3 - [CD44_HUMAN]	5	6	11	172			5	5	499.36	28	4		0.99	1.033	1.005	0.983	0.95	0.961	0.994		0	0	0	0	0	0	0	0	0	0	1	2	24	23	23	23	24	23	24	0	0	0	0	0	0	0
279	Q9ULV4	CORO1C;CRN2;CRNN4	Coronin-1C OS=Homo sapiens GN=CORO1C PE=1 SV=1 - [COR1C_HUMAN]	5	6	11	172			3	4	173.48	9	4		0.953	1.142	1.195	1.059	1.19	1.2	1.09		0	0	0	0	0	0	0	0	0	0	1	2	6	6	6	6	6	6	6	0	0	0	0	0	0	0
282	P15924	DSP	Desmoplakin OS=Homo sapiens GN=DSP PE=1 SV=3 - [DESP_HUMAN]	5	6	11	172			3	4	94.69	40	4		0.869	0.956	1.059	0.989	0.911	0.909	0.984		0	0	0	0	0	0	0	0	0	0	1	2	3	3	3	3	3	3	3	0	0	0	0	0	0	0
561	Q9NPH3	IL1RAP;C3orf13;IL1R3	Interleukin-1 receptor accessory protein OS=Homo sapiens GN=IL1RAP PE=1 SV=2 - [IL1AP_HUMAN]	5	6	11	172			5	5	175.99	12	4		0.797	0.856	1.016	0.984	0.928	0.86	0.922		0	0	0	0	0	0	0	0	0	0	1	2	7	7	7	7	7	7	7	0	0	0	0	0	0	0
270	P26038	MSN	Moesin OS=Homo sapiens GN=MSN PE=1 SV=3 - [MOES_HUMAN]	5	6	11	172			5	6	298.77	19	4		1.086	0.983	0.999	1.014	1.042	1.193	1.1		0	0	0	0	0	0	0	0	0	0	1	2	12	12	12	12	12	12	12	0	0	0	0	0	0	0
246	P32119	PRDX2;NKEFB;TDPX1	Peroxiredoxin-2 OS=Homo sapiens GN=PRDX2 PE=1 SV=5 - [PRDX2_HUMAN]	5	6	11	172			3	3	115.02	5	4		1.003	0.866	0.81	0.941	1.206	1.264	0.964		0	0	0	0	2	0	0	0	2	2	1	0	3	3	3	3	3	3	3	0	0	0	0	0	0	0
285	P07998	RNASE1;RIB1;RNS1	Ribonuclease pancreatic OS=Homo sapiens GN=RNASE1 PE=1 SV=4 - [RNAS1_HUMAN]	5	6	11	172			3	3	223.74	7	4		0.97	1.149	1.064	1.029	1.176	1.262	1.072		0	0	0	0	0	0	0	0	0	0	1	2	4	4	4	4	4	4	4	0	0	0	0	0	0	0
276	P10124	SRGN;PRG;PRG1	Serglycin OS=Homo sapiens GN=SRGN PE=1 SV=3 - [SRGN_HUMAN]	5	6	11	172			4	4	119.86	12	4		0.976	1.098	1.074	1.059	1.078	0.891	0.908		0	0	0	0	0	0	0	0	0	0	1	2	7	7	7	8	8	8	8	0	0	0	0	0	0	0
389	P33908	MAN1A1	Mannosyl-oligosaccharide 1,2-alpha-mannosidase IA OS=Homo sapiens GN=MAN1A1 PE=1 SV=3 - [MA1A1_HUMAN]	4	6.5	10.5	201			2	2	44.22	3	2		0.911	1.323	1.598	1.348	1.208	1.002	1.116		0	2	5	5	2	0	0	7	7	14	0	2.5	1	1	1	1	1	1	1	-5	-5	-5	-5	-5	-5	-5
385	O15031	PLXNB2;KIAA0315	Plexin-B2 OS=Homo sapiens GN=PLXNB2 PE=1 SV=3 - [PLXB2_HUMAN]	12.25	-2	10.25	202			2	3	51.04	4	2		0.674	1.589	1.827	0.796	0.849	0.839	0.785		2.5	5	5	0	0	0	0	12.5	0	12.5	2.75	1	1	1	1	1	1	1	1	-5	-5	-5	-5	-5	-5	-5
551	P23141	CES1;CES2;SES1	Liver carboxylesterase 1 OS=Homo sapiens GN=CES1 PE=1 SV=2 - [EST1_HUMAN]	9	1	10	203			2	2	83.76	2	2		1.296	2.211	0.68	0.9	2.084	0.938	0.404		2	10	2	0	10	0	-10	4	0	4	8	4	1	1	1	1	1	1	1	-5	-5	-5	-5	-5	-5	-5
204	Q14314	FGL2	Fibroleukin OS=Homo sapiens GN=FGL2 PE=1 SV=1 - [FGL2_HUMAN]	7	3	10	203			2	2	40.74	2	2		1.009	1.3	1.076	0.974	1.173	1.021	0.846		0	2	0	0	0	0	0	2	0	2	3	1	2	2	2	2	2	2	2	0	0	0	0	0	0	0
240	P63104	YWHAZ	14-3-3 protein zeta/delta OS=Homo sapiens GN=YWHAZ PE=1 SV=1 - [1433Z_HUMAN]	5	5	10	203			4	6	682.62	24	4		1.109	0.962	0.938	1.095	1.079	1.108	1.056		0	0	0	0	0	0	0	0	0	0	1	1	14	14	14	14	14	14	14	0	0	0	0	0	0	0
248	P98160	HSPG2	Basement membrane-specific heparan sulfate proteoglycan core protein OS=Homo sapiens GN=HSPG2 PE=1 SV=4 - [PGBM_HUMAN]	5	5	10	203			4	4	334.38	11	4		0.848	0.954	0.92	0.787	0.94	1.077	1.006		0	0	0	0	0	0	0	0	0	0	1	1	6	6	6	6	6	6	6	0	0	0	0	0	0	0
238	Q05682	CALD1;CAD;CDM	Caldesmon OS=Homo sapiens GN=CALD1 PE=1 SV=3 - [CALD1_HUMAN]	5	5	10	203			4	5	1153.08	42	4		1.062	0.941	0.995	1.159	1.051	1.081	1.16		0	0	0	0	0	0	0	0	0	0	1	1	22	22	22	22	22	22	22	0	0	0	0	0	0	0
254	Q9BWP8	COLEC11;UNQ596/PRO1182	Collectin-11 OS=Homo sapiens GN=COLEC11 PE=1 SV=1 - [COL11_HUMAN]	5	5	10	203			4	4	164.63	9	4		0.919	1.003	0.99	0.769	0.876	1.096	0.984		0	0	0	0	0	0	0	0	0	0	1	1	4	4	4	4	4	4	4	0	0	0	0	0	0	0
247	P31146	CORO1A;CORO1	Coronin-1A OS=Homo sapiens GN=CORO1A PE=1 SV=4 - [COR1A_HUMAN]	5	5	10	203			3	4	312.78	13	4		1.062	0.944	1.001	1.104	1.057	1.227	1.191		0	0	0	0	0	0	0	0	0	0	1	1	8	8	8	9	8	9	8	0	0	0	0	0	0	0
235	P54108	CRISP3	Cysteine-rich secretory protein 3 OS=Homo sapiens GN=CRISP3 PE=1 SV=1 - [CRIS3_HUMAN]	5	5	10	203			5	5	1047.52	84	4		0.975	1.087	1.075	0.911	0.953	1.009	0.992		0	0	0	0	0	0	0	0	0	0	1	1	46	46	47	46	45	47	46	0	0	0	0	0	0	0
244	Q12805	EFEMP1;FBLN3;FBNL	EGF-containing fibulin-like extracellular matrix protein 1 OS=Homo sapiens GN=EFEMP1 PE=1 SV=2 - [FBLN3_HUMAN]	5	5	10	203			4	4	475.99	16	4		0.912	1.031	1.121	0.827	1.013	1.164	0.963		0	0	0	0	0	0	0	0	0	0	1	1	11	11	11	11	11	11	11	0	0	0	0	0	0	0
249	P22692	IGFBP4;IBP4	Insulin-like growth factor-binding protein 4 OS=Homo sapiens GN=IGFBP4 PE=1 SV=2 - [IBP4_HUMAN]	5	5	10	203			3	3	44.77	4	4		1.151	1.104	1.049	0.965	1.011	1.1	0.933		0	0	0	0	0	0	0	0	0	0	1	1	3	3	3	3	3	3	3	0	0	0	0	0	0	0
234	P13598	ICAM2	Intercellular adhesion molecule 2 OS=Homo sapiens GN=ICAM2 PE=1 SV=2 - [ICAM2_HUMAN]	5	5	10	203			4	4	883.22	26	4		1.098	1.054	0.999	1.065	1.026	0.962	1.056		0	0	0	0	0	0	0	0	0	0	1	1	20	20	20	20	20	20	20	0	0	0	0	0	0	0
251	O14786	NRP1;NRP;VEGF165R	Neuropilin-1 OS=Homo sapiens GN=NRP1 PE=1 SV=3 - [NRP1_HUMAN]	5	5	10	203			3	3	181.17	11	4		0.986	1.027	1.024	0.96	1.013	1.102	1.113		0	0	0	0	0	0	0	0	0	0	1	1	4	4	4	4	4	4	4	0	0	0	0	0	0	0
237	P80188	LCN2;HNL;NGAL	Neutrophil gelatinase-associated lipocalin OS=Homo sapiens GN=LCN2 PE=1 SV=2 - [NGAL_HUMAN]	5	5	10	203			4	4	469.16	25	4		1.162	1.091	0.981	1.13	1.032	0.966	1.078		0	0	0	0	0	0	0	0	0	0	1	1	16	17	18	17	16	18	17	0	0	0	0	0	0	0
252	O00151	PDLIM1;CLIM1;CLP36	PDZ and LIM domain protein 1 OS=Homo sapiens GN=PDLIM1 PE=1 SV=4 - [PDLI1_HUMAN]	5	5	10	203			4	4	201.01	6	4		0.933	1.081	1.041	0.824	1.055	1.209	1.043		0	0	0	0	0	0	0	0	0	0	1	1	5	4	4	5	5	5	5	0	0	0	0	0	0	0
242	P23284	PPIB;CYPB	Peptidyl-prolyl cis-trans isomerase B OS=Homo sapiens GN=PPIB PE=1 SV=2 - [PPIB_HUMAN]	5	5	10	203			3	4	152.98	13	4		1.071	1.052	0.98	0.959	1.071	1.253	1.095		0	0	0	0	0	0	0	0	0	0	1	1	9	9	9	9	9	9	9	0	0	0	0	0	0	0
558	P04180	LCAT	Phosphatidylcholine-sterol acyltransferase OS=Homo sapiens GN=LCAT PE=1 SV=1 - [LCAT_HUMAN]	5	5	10	203			4	4	1512.23	38	4		1.013	0.978	1.002	1	0.957	1.004	1.033		0	0	0	0	0	0	0	0	0	0	1	1	24	24	24	24	24	24	24	0	0	0	0	0	0	0
245	Q99497	PARK7{ECO:0000312|HGNC:HGNC:16369}	Protein DJ-1 OS=Homo sapiens GN=PARK7 PE=1 SV=2 - [PARK7_HUMAN]	5	5	10	203			5	5	176.09	14	4		1.152	0.966	0.955	1.136	0.928	0.996	1.188		0	0	0	0	0	0	0	0	0	0	1	1	6	6	6	6	6	6	6	0	0	0	0	0	0	0
253	O75368	SH3BGRL	SH3 domain-binding glutamic acid-rich-like protein OS=Homo sapiens GN=SH3BGRL PE=1 SV=1 - [SH3L1_HUMAN]	5	5	10	203			3	3	68.37	4	4		1.198	0.979	0.881	1.135	1.092	1.053	1.092		0	0	0	0	0	0	0	0	0	0	1	1	2	2	2	2	2	2	2	0	0	0	0	0	0	0
241	P00441	SOD1	Superoxide dismutase [Cu-Zn] OS=Homo sapiens GN=SOD1 PE=1 SV=2 - [SODC_HUMAN]	5	5	10	203			3	3	145.18	9	4		1.136	0.984	0.93	1.125	1.05	1.088	1.098		0	0	0	0	0	0	0	0	0	0	1	1	6	6	6	6	6	6	6	0	0	0	0	0	0	0
232	P62328	TMSB4X;TB4X;THYB4;TMSB4	Thymosin beta-4 OS=Homo sapiens GN=TMSB4X PE=1 SV=2 - [TYB4_HUMAN]	5	5	10	203			5	5	913.89	128	4		1.109	1.001	1.017	1.053	1.039	1.135	1.137		0	0	0	0	0	0	0	0	0	0	1	1	104	104	104	104	104	104	104	0	0	0	0	0	0	0
236	Q8WZ42	TTN	Titin OS=Homo sapiens GN=TTN PE=1 SV=4 - [TITIN_HUMAN]	5	5	10	203			3	10	383.04	72	4		0.976	1.167	1.183	0.989	1.062	1.008	0.972		0	0	0	0	0	0	0	0	0	0	1	1	29	29	29	29	29	30	29	0	0	0	0	0	0	0
233	P06753	TPM3	Tropomyosin alpha-3 chain OS=Homo sapiens GN=TPM3 PE=1 SV=2 - [TPM3_HUMAN]	5	5	10	203			3	11	2596.97	128	4		1.051	0.858	0.995	1.064	0.949	1.084	1.219		0	0	0	0	0	0	0	0	0	0	1	1	73	74	74	73	74	74	73	0	0	0	0	0	0	0
419	A8MVX0	ARHGEF33	Rho guanine nucleotide exchange factor 33 OS=Homo sapiens GN=ARHGEF33 PE=2 SV=2 - [ARG33_HUMAN]	13	-4	9	225			1	2	24.91	4	0		1.995	1.052	0.546	1.124	1.032	0.966	1.05		10	0	4	0	0	0	0	14	0	14	4	1	1	1	1	1	1	1	1	-5	-5	-5	-5	-5	-5	-5
403	Q14692	BMS1;BMS1L;KIAA0187	Ribosome biogenesis protein BMS1 homolog OS=Homo sapiens GN=BMS1 PE=1 SV=1 - [BMS1_HUMAN]	-2	11	9	225			2	2	45.21	3	2		1.172	0.963	0.995	1.669	1.039	0.765	1.226		0	0	0	10	0	0	0	0	10	10	1	4	1	1	1	1	1	1	1	-5	-5	-5	-5	-5	-5	-5
418	Q9UPU7	TBC1D2B;KIAA1055	TBC1 domain family member 2B OS=Homo sapiens GN=TBC1D2B PE=1 SV=2 - [TBD2B_HUMAN]	-4	13	9	225			1	2	22.58	2	0		0.98	1.052	1.049	1.846	1.032	0.555	0.991		0	0	0	10	0	4	0	0	14	14	1	4	1	1	1	1	1	1	1	-5	-5	-5	-5	-5	-5	-5
128	Q15746	MYLK;MLCK;MLCK1;MYLK1	Myosin light chain kinase, smooth muscle OS=Homo sapiens GN=MYLK PE=1 SV=4 - [MYLK_HUMAN]	3	5.5	8.5	228			2	3	100.98	6	2		0.852	0.962	0.989	0.97	1.115	1.477	1.2		0	0	0	0	0	2.5	0	0	2.5	2.5	1	1	3	3	3	3	3	3	3	0	0	0	0	0	0	0
500	Q14126	DSG2;CDHF5	Desmoglein-2 OS=Homo sapiens GN=DSG2 PE=1 SV=2 - [DSG2_HUMAN]	12	-4	8	229			1	2	40.42	2	0		0.408	0.895	1.561	0.776	0.796	0.741	0.721		10	0	5	0	0	2	-2	13	0	13	4	1	1	1	1	1	1	1	1	-5	-5	-5	-5	-5	-5	-5
576	P13647	KRT5	Keratin, type II cytoskeletal 5 OS=Homo sapiens GN=KRT5 PE=1 SV=3 - [K2C5_HUMAN]	4	4	8	229		-20	1	5	68.69	7	0		1.607	0.479	0.928	1.646	0.405	0.791	1.866		10	10	0	10	10	0	-5	15	15	30	9	9	3	3	3	3	3	3	2	0	0	0	0	0	0	0
206	P62258	YWHAE	14-3-3 protein epsilon OS=Homo sapiens GN=YWHAE PE=1 SV=1 - [1433E_HUMAN]	4	4	8	229			2	4	378	14	2		1.228	0.941	0.974	1.022	1.078	1.127	1		2	0	0	0	0	0	0	2	0	2	0	2	6	6	6	6	6	6	6	0	0	0	0	0	0	0
220	Q9Y5C1	ANGPTL3;ANGPT5;UNQ153/PRO179	Angiopoietin-related protein 3 OS=Homo sapiens GN=ANGPTL3 PE=1 SV=1 - [ANGL3_HUMAN]	4	4	8	229			2	3	82.17	6	2		0.992	0.94	1.122	0.911	0.901	1.188	1.199		0	0	0	0	0	0	0	0	0	0	2	2	2	2	2	2	2	2	2	0	0	0	0	0	0	0
218	P55290	CDH13;CDHH	Cadherin-13 OS=Homo sapiens GN=CDH13 PE=1 SV=1 - [CAD13_HUMAN]	4	4	8	229			2	2	76.56	6	2		0.933	0.815	0.975	0.984	0.808	0.996	1.119		0	0	0	0	0	0	0	0	0	0	2	2	5	4	4	5	5	5	5	0	0	0	0	0	0	0
192	P27797	CALR;CRTC	Calreticulin OS=Homo sapiens GN=CALR PE=1 SV=1 - [CALR_HUMAN]	4	4	8	229			2	2	87.63	4	2		1.239	1.043	0.999	1.204	1.02	0.919	1.096		2	0	0	2	0	0	0	2	2	4	0	0	3	3	3	3	3	3	3	0	0	0	0	0	0	0
221	P23528	CFL1;CFL	Cofilin-1 OS=Homo sapiens GN=CFL1 PE=1 SV=3 - [COF1_HUMAN]	4	4	8	229			2	3	93.31	5	2		0.839	0.795	0.886	0.86	0.832	0.919	0.948		0	0	0	0	0	0	0	0	0	0	2	2	2	2	2	2	2	2	2	0	0	0	0	0	0	0
217	Q12860	CNTN1	Contactin-1 OS=Homo sapiens GN=CNTN1 PE=1 SV=1 - [CNTN1_HUMAN]	4	4	8	229			2	3	148.86	6	2		0.96	0.768	0.856	0.988	0.773	0.89	1.111		0	0	0	0	0	0	0	0	0	0	2	2	6	6	6	6	6	6	6	0	0	0	0	0	0	0
219	P33981	TTK;MPS1;MPS1L1	Dual specificity protein kinase TTK OS=Homo sapiens GN=TTK PE=1 SV=2 - [TTK_HUMAN]	4	4	8	229			2	3	43.71	4	2		0.904	0.799	0.818	0.82	0.786	0.901	0.938		0	0	0	0	0	0	0	0	0	0	2	2	2	2	2	2	2	2	2	0	0	0	0	0	0	0
223	Q8N5G2	TMEM57	Macoilin OS=Homo sapiens GN=TMEM57 PE=1 SV=1 - [MACOI_HUMAN]	4	4	8	229			2	3	66.57	23	2		0.962	0.824	0.948	0.998	0.804	0.906	1.123		0	0	0	0	0	0	0	0	0	0	2	2	2	2	2	2	2	2	2	0	0	0	0	0	0	0
222	P16109	SELP;GMRP;GRMP	P-selectin OS=Homo sapiens GN=SELP PE=1 SV=3 - [LYAM3_HUMAN]	4	4	8	229			2	3	51.67	3	2		1.035	1.164	1.135	1.032	1.138	1.131	1.023		0	0	0	0	0	0	0	0	0	0	2	2	2	2	2	2	2	2	2	0	0	0	0	0	0	0
213	Q9P1A2	PPP4R1L;C20orf192;PRO1085	Putative serine/threonine-protein phosphatase 4 regulatory subunit 1-like OS=Homo sapiens GN=PPP4R1L PE=5 SV=3 - [PP4RL_HUMAN]	5.75	2	7.75	240			1	2	42.76	10	0		0.884	0.719	0.993	0.87	0.805	0.964	1.142		0	2.5	0	0	0	0	0	2.5	0	2.5	3.25	2	9	9	9	9	9	9	9	0	0	0	0	0	0	0
162	P23470	PTPRG;PTPG	Receptor-type tyrosine-protein phosphatase gamma OS=Homo sapiens GN=PTPRG PE=1 SV=4 - [PTPRG_HUMAN]	3	4.75	7.75	240			2	2	59.06	3	2		0.815	0.977	1.138	0.679	0.758	1.077	0.962		0	0	0	2.5	0	0	0	0	2.5	2.5	1	0.25	2	2	2	2	2	2	2	0	0	0	0	0	0	0
226	P31946	YWHAB	14-3-3 protein beta/alpha OS=Homo sapiens GN=YWHAB PE=1 SV=3 - [1433B_HUMAN]	6.5	1	7.5	242			1	4	105.44	9	0		1.341	0.97	0.966	0.981	1.095	1.157	0.989		5	0	0	0	0	0	0	5	0	5	1.5	1	3	3	3	3	3	3	3	0	0	0	0	0	0	0
227	Q04917	YWHAH;YWHA1	14-3-3 protein eta OS=Homo sapiens GN=YWHAH PE=1 SV=4 - [1433F_HUMAN]	6.5	1	7.5	242			1	3	85.39	8	0		1.341	0.97	0.966	0.981	1.095	1.157	0.989		5	0	0	0	0	0	0	5	0	5	1.5	1	3	3	3	3	3	3	3	0	0	0	0	0	0	0
228	P61981	YWHAG	14-3-3 protein gamma OS=Homo sapiens GN=YWHAG PE=1 SV=2 - [1433G_HUMAN]	6.5	1	7.5	242			1	3	108.07	8	0		1.341	0.97	0.966	0.981	1.095	1.157	0.989		5	0	0	0	0	0	0	5	0	5	1.5	1	3	3	3	3	3	3	3	0	0	0	0	0	0	0
393	P11279	LAMP1	Lysosome-associated membrane glycoprotein 1 OS=Homo sapiens GN=LAMP1 PE=1 SV=3 - [LAMP1_HUMAN]	1	6.5	7.5	242			2	2	206.01	8	2		1.023	0.852	0.95	1.197	0.662	0.814	1.417		0	0	0	0	5	0	-2	-2	3	1	1	1.5	3	3	3	3	3	3	3	0	0	0	0	0	0	0
575	O00443	PIK3C2A	Phosphatidylinositol 4-phosphate 3-kinase C2 domain-containing subunit alpha OS=Homo sapiens GN=PIK3C2A PE=1 SV=2 - [P3C2A_HUMAN]	-1.5	9	7.5	242			1	2	36.44	13	0		0.846	1.091	1.482	1.584	1.14	0.84	1.164		0	0	2.5	10	0	0	0	2.5	10	12.5	1	4	1	1	1	1	1	1	1	-5	-5	-5	-5	-5	-5	-5
210	Q99439	CNN2	Calponin-2 OS=Homo sapiens GN=CNN2 PE=1 SV=4 - [CNN2_HUMAN]	4	3	7	247			2	2	74.86	4	2		0.944	0.847	0.869	0.977	1.187	1.194	0.98		0	0	0	0	0	0	0	0	0	0	2	1	2	2	2	2	2	2	2	0	0	0	0	0	0	0
208	Q99969	RARRES2;TIG2	Retinoic acid receptor responder protein 2 OS=Homo sapiens GN=RARRES2 PE=1 SV=1 - [RARR2_HUMAN]	4	3	7	247			2	2	75.33	3	2		1.068	1.159	1.074	0.862	1.014	1.233	1		0	0	0	0	0	0	0	0	0	0	2	1	3	3	3	3	3	3	3	0	0	0	0	0	0	0
427	O00391	QSOX1;QSCN6;UNQ2520/PRO6013	Sulfhydryl oxidase 1 OS=Homo sapiens GN=QSOX1 PE=1 SV=3 - [QSOX1_HUMAN]	3.5	3.5	7	247			2	2	77.46	2	2		0.523	0.963	0.99	0.799	1.898	1.296	0.544		5	0	0	0	5	0	-5	0	0	0	1.5	1.5	2	2	2	2	2	2	2	0	0	0	0	0	0	0
209	P08253	MMP2;CLG4A	72 kDa type IV collagenase OS=Homo sapiens GN=MMP2 PE=1 SV=2 - [MMP2_HUMAN]	3	4	7	247			2	2	82.32	2	2		0.857	1.021	1.144	0.853	0.852	0.975	0.974		0	0	0	0	0	0	0	0	0	0	1	2	2	2	2	2	2	2	2	0	0	0	0	0	0	0
199	P12830	CDH1;CDHE;UVO	Cadherin-1 OS=Homo sapiens GN=CDH1 PE=1 SV=3 - [CADH1_HUMAN]	3	4	7	247			2	2	77.45	5	2		0.988	1.157	1.13	1.293	0.918	0.914	1.285		0	0	0	2	0	0	0	0	2	2	1	0	3	3	3	3	3	3	3	0	0	0	0	0	0	0
205	P58546	MTPN	Myotrophin OS=Homo sapiens GN=MTPN PE=1 SV=2 - [MTPN_HUMAN]	3	4	7	247			2	3	76.61	7	2		1.136	1.012	0.931	1.013	1.031	1.094	1.078		0	0	0	0	0	0	0	0	0	0	1	2	6	6	6	6	6	6	6	0	0	0	0	0	0	0
207	Q9H9C1	VIPAS39;C14orf133;SPE39;VIPAR	Spermatogenesis-defective protein 39 homolog OS=Homo sapiens GN=VIPAS39 PE=1 SV=1 - [SPE39_HUMAN]	3	4	7	247			2	2	54.72	4	2		1.042	0.856	0.804	0.817	0.793	1.017	1.023		0	0	0	0	0	0	0	0	0	0	1	2	3	3	3	3	3	3	3	0	0	0	0	0	0	0
557	Q86YW5	TREML1;TLT1;UNQ1825/PRO3438	Trem-like transcript 1 protein OS=Homo sapiens GN=TREML1 PE=1 SV=2 - [TRML1_HUMAN]	3	4	7	247			2	3	599.92	20	2		1.169	1.095	1.007	1.137	1.155	1.082	1.046		0	0	0	0	0	0	0	0	0	0	1	2	15	15	15	15	15	16	15	0	0	0	0	0	0	0
522	Q9NU22	MDN1;KIAA0301	Midasin OS=Homo sapiens GN=MDN1 PE=1 SV=2 - [MDN1_HUMAN]	1	6	7	247			2	2	73.65	7	2		0.814	1.014	0.453	0.588	1.764	0.964	0.324		0	0	8	5	5	0	-10	-2	0	-2	1	4	7	7	7	7	7	7	7	0	0	0	0	0	0	0
165	Q8IZT6	ASPM;MCPH5	Abnormal spindle-like microcephaly-associated protein OS=Homo sapiens GN=ASPM PE=1 SV=2 - [ASPM_HUMAN]	5.75	1	6.75	256			1	2	34.58	4	0		1.181	1.441	1	0.94	1.173	1.009	0.906		0	2.5	0	0	0	0	0	2.5	0	2.5	3.25	1	3	3	3	3	3	3	3	0	0	0	0	0	0	0
585	P09960	LTA4H;LTA4	Leukotriene A-4 hydrolase OS=Homo sapiens GN=LTA4H PE=1 SV=2 - [LKHA4_HUMAN]	7	-1	6	257			1	2	76.28	9	0		1.573	0.884	0.751	0.882	1.051	1.618	1.354		10	0	0	0	0	5	-2	8	3	11	4	1	1	1	1	1	1	1	1	-5	-5	-5	-5	-5	-5	-5
191	Q9HDC9	APMAP;C20orf3;UNQ1869/PRO4305	Adipocyte plasma membrane-associated protein OS=Homo sapiens GN=APMAP PE=1 SV=2 - [APMAP_HUMAN]	3	3	6	257			2	2	206.09	9	2		1.059	1.052	0.921	1.065	1.032	0.962	0.991		0	0	0	0	0	0	0	0	0	0	1	1	3	3	3	3	3	3	3	0	0	0	0	0	0	0
196	Q9P1F3	ABRACL;C6orf115;HSPC280;PRO2013	Costars family protein ABRACL OS=Homo sapiens GN=ABRACL PE=1 SV=1 - [ABRAL_HUMAN]	3	3	6	257			2	2	309.23	12	2		1.182	1.068	1.211	1.141	1.024	1.158	1.287		0	0	0	0	0	0	0	0	0	0	1	1	3	3	3	3	3	3	3	0	0	0	0	0	0	0
201	Q01469	FABP5	Fatty acid-binding protein, epidermal OS=Homo sapiens GN=FABP5 PE=1 SV=3 - [FABP5_HUMAN]	3	3	6	257			2	2	89.93	4	2		1.062	1.026	1.053	1.059	0.945	0.988	1.104		0	0	0	0	0	0	0	0	0	0	1	1	2	2	2	2	2	2	2	0	0	0	0	0	0	0
188	Q14766	LTBP1	Latent-transforming growth factor beta-binding protein 1 OS=Homo sapiens GN=LTBP1 PE=1 SV=4 - [LTBP1_HUMAN]	3	3	6	257			2	2	179.67	6	2		0.948	1.047	1.027	0.859	1.031	1.179	1.006		0	0	0	0	0	0	0	0	0	0	1	1	3	3	3	3	3	3	3	0	0	0	0	0	0	0
193	P10721	KIT;SCFR	Mast/stem cell growth factor receptor Kit OS=Homo sapiens GN=KIT PE=1 SV=1 - [KIT_HUMAN]	3	3	6	257			2	2	76.66	4	2		0.88	0.941	0.808	0.956	1.031	0.949	0.879		0	0	0	0	0	0	0	0	0	0	1	1	3	3	3	3	3	3	3	0	0	0	0	0	0	0
198	Q0ZGT2	NEXN{ECO:0000312|HGNC:HGNC:29557}	Nexilin OS=Homo sapiens GN=NEXN PE=1 SV=1 - [NEXN_HUMAN]	3	3	6	257			2	2	75.55	3	2		1.071	0.885	0.949	1.156	1.051	1.062	1.165		0	0	0	0	0	0	0	0	0	0	1	1	2	2	2	2	2	2	2	0	0	0	0	0	0	0
194	Q02818	NUCB1;NUC	Nucleobindin-1 OS=Homo sapiens GN=NUCB1 PE=1 SV=4 - [NUCB1_HUMAN]	3	3	6	257			2	2	82.15	4	2		1.017	0.936	0.975	1.18	0.981	0.898	1.018		0	0	0	0	0	0	0	0	0	0	1	1	4	4	4	4	4	4	4	0	0	0	0	0	0	0
200	P13796	LCP1;PLS2	Plastin-2 OS=Homo sapiens GN=LCP1 PE=1 SV=6 - [PLSL_HUMAN]	3	3	6	257			2	2	104.97	5	2		1.057	0.944	1.005	1.007	0.911	1.033	1.14		0	0	0	0	0	0	0	0	0	0	1	1	2	2	2	2	2	2	2	0	0	0	0	0	0	0
555	P02776	PF4;CXCL4;SCYB4	Platelet factor 4 OS=Homo sapiens GN=PF4 PE=1 SV=2 - [PLF4_HUMAN]	3	3	6	257			2	4	1273.87	62	2		0.999	1.093	1.084	0.962	1.146	1.241	1.004		0	0	0	0	0	0	0	0	0	0	1	1	41	39	39	41	40	40	41	0	0	0	0	0	0	0
195	Q9ULD6	INTU;KIAA1284;PDZD6;PDZK6	Protein inturned OS=Homo sapiens GN=INTU PE=2 SV=2 - [INTU_HUMAN]	3	3	6	257			2	3	45.88	8	2		1.062	0.91	0.935	1.005	0.899	0.868	1.123		0	0	0	0	0	0	0	0	0	0	1	1	4	4	4	4	4	4	4	0	0	0	0	0	0	0
185	A6NL28		Putative tropomyosin alpha-3 chain-like protein OS=Homo sapiens PE=5 SV=2 - [TPM3L_HUMAN]	3	3	6	257			2	4	598.88	35	2		1.094	0.876	0.99	1.105	0.928	1.015	1.284		0	0	0	0	0	0	0	0	0	0	1	1	18	19	19	18	19	19	18	0	0	0	0	0	0	0
190	P11498	PC	Pyruvate carboxylase, mitochondrial OS=Homo sapiens GN=PC PE=1 SV=2 - [PYC_HUMAN]	3	3	6	257			2	2	32.56	5	2		0.957	1.056	1.056	1.089	1.052	0.952	0.993		0	0	0	0	0	0	0	0	0	0	1	1	4	4	4	4	4	4	4	0	0	0	0	0	0	0
197	P52566	ARHGDIB;GDIA2;GDID4;RAP1GN1	Rho GDP-dissociation inhibitor 2 OS=Homo sapiens GN=ARHGDIB PE=1 SV=3 - [GDIR2_HUMAN]	3	3	6	257			2	2	78.27	2	2		1.055	0.993	1.058	1.043	1.001	1.096	1.139		0	0	0	0	0	0	0	0	0	0	1	1	2	2	2	2	2	2	2	0	0	0	0	0	0	0
409	P60174	TPI1;TPI	Triosephosphate isomerase OS=Homo sapiens GN=TPI1 PE=1 SV=3 - [TPIS_HUMAN]	3	3	6	257			4	4	187.19	9	4		1.092	0.867	1.042	0.905	1	1.309	1.304		0	0	0	0	0	0	-2	-2	-2	-4	1	1	5	5	5	5	5	5	5	0	0	0	0	0	0	0
189	P07477	PRSS1;TRP1;TRY1;TRYP1	Trypsin-1 OS=Homo sapiens GN=PRSS1 PE=1 SV=1 - [TRY1_HUMAN]	3	3	6	257			2	2	52.31	3	2		0.981	1.018	1.089	1.055	1.037	1.029	1.018		0	0	0	0	0	0	0	0	0	0	1	1	3	3	3	3	3	3	3	0	0	0	0	0	0	0
184	P50552	VASP	Vasodilator-stimulated phosphoprotein OS=Homo sapiens GN=VASP PE=1 SV=3 - [VASP_HUMAN]	3	3	6	257			2	2	1096.27	35	2		1.078	1.04	1.031	1.153	1.059	1.039	1.151		0	0	0	0	0	0	0	0	0	0	1	1	22	22	22	22	22	22	22	0	0	0	0	0	0	0
187	P54284	CACNB3;CACNLB3	Voltage-dependent L-type calcium channel subunit beta-3 OS=Homo sapiens GN=CACNB3 PE=1 SV=1 - [CACB3_HUMAN]	3	3	6	257			2	2	85.06	12	2		0.994	0.999	0.992	1.022	0.963	0.964	1.015		0	0	0	0	0	0	0	0	0	0	1	1	9	9	9	9	9	9	9	0	0	0	0	0	0	0
13	P19652	ORM2;AGP2	Alpha-1-acid glycoprotein 2 OS=Homo sapiens GN=ORM2 PE=1 SV=2 - [A1AG2_HUMAN]	10	-4.5	5.5	275		-20	6	10	3088.95	131	8		0.858	2.681	2.201	1.065	1.986	1.302	0.692		0	10	10	0	5	0	-2	18	3	21	4	4.5	80	81	81	83	81	84	81	0	0	0	0	0	0	0
380	Q9UPN3	MACF1;ABP620;ACF7;KIAA0465;KIAA1251	Microtubule-actin cross-linking factor 1, isoforms 1/2/3/5 OS=Homo sapiens GN=MACF1 PE=1 SV=4 - [MACF1_HUMAN]	9.5	-4	5.5	275			1	5	115.52	25	0		1.04	1.714	1.587	1.076	1.058	0.962	0.977		0	5	5	0	0	0	0	10	0	10	4.5	1	1	1	1	1	1	1	1	-5	-5	-5	-5	-5	-5	-5
376	P54727	RAD23B	UV excision repair protein RAD23 homolog B OS=Homo sapiens GN=RAD23B PE=1 SV=1 - [RD23B_HUMAN]	0.75	4.5	5.25	277			1	1	70.27	2	0	-40	0.137	0.705	7.415	0.152	0.546	5.261	1.458		20	2.5	15	20	5	15	-2	35.5	38	73.5	10.25	11.5	1	1	1	1	1	1	1	-5	-5	-5	-5	-5	-5	-5
334	P63267	ACTG2;ACTA3;ACTL3;ACTSG	Actin, gamma-enteric smooth muscle OS=Homo sapiens GN=ACTG2 PE=1 SV=1 - [ACTH_HUMAN]	2	1	3	278			1	8	1295.96	62	0		0.96	0.845	0.991	0.926	0.929	1.114	1.12		0	0	0	0	0	0	0	0	0	0	2	1	40	39	40	40	39	40	39	0	0	0	0	0	0	0
339	Q9UMN6	KMT2B;HRX2;KIAA0304;MLL2;MLL4;TRX2;WBP7	Histone-lysine N-methyltransferase 2B OS=Homo sapiens GN=KMT2B PE=1 SV=1 - [KMT2B_HUMAN]	2	1	3	278			1	3	38.97	15	0		0.921	0.881	0.972	1.039	0.904	0.895	1.028		0	0	0	0	0	0	0	0	0	0	2	1	4	4	4	4	4	4	4	0	0	0	0	0	0	0
346	Q8NI35	INADL;PATJ	InaD-like protein OS=Homo sapiens GN=INADL PE=1 SV=3 - [INADL_HUMAN]	2	1	3	278			1	2	56.38	4	0		1.018	1.039	0.952	1.095	0.921	0.803	0.958		0	0	0	0	0	0	0	0	0	0	2	1	3	3	3	3	3	3	3	0	0	0	0	0	0	0
363	Q15648	MED1	Mediator of RNA polymerase II transcription subunit 1 OS=Homo sapiens GN=MED1 PE=1 SV=4 - [MED1_HUMAN]	2	1	3	278			1	2	24.96	2	0		1.026	1.12	1.085	1.13	1.09	0.974	1.007		0	0	0	0	0	0	0	0	0	0	2	1	2	2	2	2	2	2	2	0	0	0	0	0	0	0
566	P10720	PF4V1;CXCL4V1;SCYB4V1	Platelet factor 4 variant OS=Homo sapiens GN=PF4V1 PE=1 SV=1 - [PF4V_HUMAN]	2	1	3	278			1	3	854.76	43	0		1.004	1.075	1.079	0.976	1.134	1.237	1.012		0	0	0	0	0	0	0	0	0	0	2	1	28	26	27	28	26	27	27	0	0	0	0	0	0	0
358	O00204	SULT2B1;HSST2	Sulfotransferase family cytosolic 2B member 1 OS=Homo sapiens GN=SULT2B1 PE=1 SV=2 - [ST2B1_HUMAN]	2	1	3	278			1	2	25.09	3	0		1.134	1.163	1.024	1.195	1.027	0.871	1.011		0	0	0	0	0	0	0	0	0	0	2	1	2	2	2	2	2	2	2	0	0	0	0	0	0	0
481	Q9ULK0	GRID1;KIAA1220	Glutamate receptor ionotropic, delta-1 OS=Homo sapiens GN=GRID1 PE=2 SV=2 - [GRID1_HUMAN]	1.5	1.5	3	278			1	2	38.88	3	0		1.042	0.644	1.036	1.005	0.629	1.065	1.696		0	5	0	0	5	0	-5	0	0	0	1.5	1.5	2	2	2	2	2	2	2	0	0	0	0	0	0	0
368	P24593	IGFBP5;IBP5	Insulin-like growth factor-binding protein 5 OS=Homo sapiens GN=IGFBP5 PE=1 SV=1 - [IBP5_HUMAN]	1	2	3	278			1	2	41.92	7	0		0.769	0.882	1.099	0.883	0.867	0.976	0.925		0	0	0	0	0	0	0	0	0	0	1	2	3	3	3	3	3	3	3	0	0	0	0	0	0	0
336	Q12884	FAP{ECO:0000312|HGNC:HGNC:3590}	Seprase OS=Homo sapiens GN=FAP PE=1 SV=5 - [SEPR_HUMAN]	1	2	3	278			1	2	189.17	12	0		1.016	1.006	1.08	0.886	0.865	1.049	1.097		0	0	0	0	0	0	0	0	0	0	1	2	7	7	7	7	7	7	7	0	0	0	0	0	0	0
333	Q15166	PON3	Serum paraoxonase/lactonase 3 OS=Homo sapiens GN=PON3 PE=1 SV=3 - [PON3_HUMAN]	1	2	3	278			1	3	515.95	35	0		1.004	0.948	0.918	0.801	0.8	1.02	1.015		0	0	0	0	0	0	0	0	0	0	1	2	20	20	20	20	20	20	20	0	0	0	0	0	0	0
303	P60709	ACTB	Actin, cytoplasmic 1 OS=Homo sapiens GN=ACTB PE=1 SV=1 - [ACTB_HUMAN]	1	1	2	288			1	11	15596.1	323	0		1.03	0.946	0.999	1.065	0.983	0.962	1.047		0	0	0	0	0	0	0	0	0	0	1	1	196	195	197	196	195	197	194	0	0	0	0	0	0	0
306	P63261	ACTG1;ACTG	Actin, cytoplasmic 2 OS=Homo sapiens GN=ACTG1 PE=1 SV=1 - [ACTG_HUMAN]	1	1	2	288			1	11	2234.85	85	0		1.012	0.869	0.999	0.953	0.96	1.08	1.086		0	0	0	0	0	0	0	0	0	0	1	1	49	48	49	49	48	49	48	0	0	0	0	0	0	0
319	Q4G0X9	CCDC40{ECO:0000312|HGNC:HGNC:26090}	Coiled-coil domain-containing protein 40 OS=Homo sapiens GN=CCDC40 PE=2 SV=2 - [CCD40_HUMAN]	1	1	2	288			1	2	47.19	9	0		0.898	0.913	0.756	0.913	0.931	0.782	0.828		0	0	0	0	0	0	0	0	0	0	1	1	4	4	4	4	4	4	4	0	0	0	0	0	0	0
324	Q9UBP4	DKK3;REIC;UNQ258/PRO295	Dickkopf-related protein 3 OS=Homo sapiens GN=DKK3 PE=1 SV=2 - [DKK3_HUMAN]	1	1	2	288			1	2	88.82	4	0		1.158	0.99	0.868	1.046	1	0.985	1.028		0	0	0	0	0	0	0	0	0	0	1	1	2	2	2	2	2	2	2	0	0	0	0	0	0	0
298	Q8TDJ6	DMXL2;KIAA0856	DmX-like protein 2 OS=Homo sapiens GN=DMXL2 PE=1 SV=2 - [DMXL2_HUMAN]	1	1	2	288			1	2	2852.76	261	0		0.95	0.974	0.991	1.035	0.964	0.914	0.987		0	0	0	0	0	0	0	0	0	0	1	1	113	114	113	114	114	114	114	0	0	0	0	0	0	0
304	Q15056	EIF4H;KIAA0038;WBSCR1;WSCR1	Eukaryotic translation initiation factor 4H OS=Homo sapiens GN=EIF4H PE=1 SV=5 - [IF4H_HUMAN]	1	1	2	288			1	2	59.36	10	0		1.106	0.998	0.902	1.023	0.932	0.915	1.058		0	0	0	0	0	0	0	0	0	0	1	1	7	7	7	7	7	7	7	0	0	0	0	0	0	0
312	Q86UP2	KTN1;CG1;KIAA0004	Kinectin OS=Homo sapiens GN=KTN1 PE=1 SV=1 - [KTN1_HUMAN]	1	1	2	288			1	2	54.32	5	0		1.097	1.097	1.016	1.109	0.978	0.89	1.029		0	0	0	0	0	0	0	0	0	0	1	1	3	3	3	3	3	3	3	0	0	0	0	0	0	0
317	P24043	LAMA2;LAMM	Laminin subunit alpha-2 OS=Homo sapiens GN=LAMA2 PE=1 SV=4 - [LAMA2_HUMAN]	1	1	2	288			1	3	60.87	10	0		1.137	1.136	1.079	1.114	0.95	0.922	1.099		0	0	0	0	0	0	0	0	0	0	1	1	4	4	4	4	4	4	4	0	0	0	0	0	0	0
329	A7E2Y1	MYH7B;KIAA1512	Myosin-7B OS=Homo sapiens GN=MYH7B PE=1 SV=3 - [MYH7B_HUMAN]	1	1	2	288			1	2	29.8	4	0		0.896	0.972	1.105	0.983	1.183	1.245	1.033		0	0	0	0	0	0	0	0	0	0	1	1	2	2	2	2	2	2	2	0	0	0	0	0	0	0
300	Q2TV78	MST1L;D1F15S1A;MST1P9;MSTP9	Putative macrophage stimulating 1-like protein OS=Homo sapiens GN=MST1L PE=2 SV=2 - [MST1L_HUMAN]	1	1	2	288			1	10	1160.36	54	0		0.939	1.035	1.055	0.926	0.94	1.032	0.985		0	0	0	0	0	0	0	0	0	0	1	1	32	32	32	32	33	33	32	0	0	0	0	0	0	0
322	P68366	TUBA4A;TUBA1	Tubulin alpha-4A chain OS=Homo sapiens GN=TUBA4A PE=1 SV=1 - [TBA4A_HUMAN]	1	1	2	288			1	2	57.22	4	0		1.108	1.004	0.984	1.047	0.975	1.027	1.1		0	0	0	0	0	0	0	0	0	0	1	1	2	2	2	2	2	2	2	0	0	0	0	0	0	0
538	Q8WZ75	ROBO4;UNQ421/PRO3674	Roundabout homolog 4 OS=Homo sapiens GN=ROBO4 PE=1 SV=1 - [ROBO4_HUMAN]	2	-1.5	0.5	299			2	2	74.26	3	2		1.03	1.046	0.497	0.536	1.025	0.951	0.496		0	0	8	5	0	0	-10	-2	-5	-7	2	1.5	2	2	2	2	2	2	2	0	0	0	0	0	0	0
395	Q8N4C6	NIN;KIAA1565	Ninein OS=Homo sapiens GN=NIN PE=1 SV=4 - [NIN_HUMAN]	0.25	0.25	0.5	299			1	2	496.57	33	0		0.944	1.421	1.449	0.708	1.076	1.486	0.975		0	2.5	2.5	2.5	0	2.5	0	5	5	10	0.25	0.25	1	1	1	1	1	1	1	-5	-5	-5	-5	-5	-5	-5
428	Q8TDR0	TRAF3IP1;IFT54;MIPT3	TRAF3-interacting protein 1 OS=Homo sapiens GN=TRAF3IP1 PE=1 SV=1 - [MIPT3_HUMAN]	-3	3.5	0.5	299			1	2	29.49	2	0		1.002	1.052	1.026	1.499	1.032	0.683	0.991		0	0	0	5	0	2	0	0	7	7	2	1.5	1	1	1	1	1	1	1	-5	-5	-5	-5	-5	-5	-5
437	Q14847	LASP1;MLN50	LIM and SH3 domain protein 1 OS=Homo sapiens GN=LASP1 PE=1 SV=2 - [LASP1_HUMAN]	0	0	0	302			3	3	54.27	3	4		1.052	0.976	1.013	1.154	1.081	1.037	1.106		0	0	0	0	0	0	0	0	0	0	1	1	1	1	1	1	1	1	1	-5	-5	-5	-5	-5	-5	-5
588	Q07954	LRP1;A2MR;APR	Prolow-density lipoprotein receptor-related protein 1 OS=Homo sapiens GN=LRP1 PE=1 SV=2 - [LRP1_HUMAN]	1.5	-2.25	-0.75	303			2	2	48.31	3	2		0.663	0.979	1.08	0.687	1.009	1.09	0.741		5	0	0	2.5	0	0	-2	3	0.5	3.5	1.5	0.25	1	1	1	1	1	1	1	-5	-5	-5	-5	-5	-5	-5
411	Q96JH7	VCPIP1;KIAA1850;VCIP135	Deubiquitinating protein VCIP135 OS=Homo sapiens GN=VCPIP1 PE=1 SV=2 - [VCIP1_HUMAN]	-0.25	-1.5	-1.75	304			1	2	27.5	3	0		1.055	0.732	0.699	0.833	1.13	1.388	1.022		0	2.5	2	0	0	2.5	0	4.5	2.5	7	0.25	1	1	1	1	1	1	1	1	-5	-5	-5	-5	-5	-5	-5
444	P29033	GJB2	Gap junction beta-2 protein OS=Homo sapiens GN=GJB2 PE=1 SV=3 - [CXB2_HUMAN]	-3	1	-2	305			1	2	33.85	5	0		1.065	1.067	0.787	0.962	0.776	0.642	0.795		0	0	0	0	0	4	0	0	4	4	2	2	1	1	1	1	1	1	1	-5	-5	-5	-5	-5	-5	-5
439	Q8IZF2	ADGRF5{ECO:0000312|HGNC:HGNC:19030};GPR116;KIAA0758	Probable G-protein coupled receptor 116 OS=Homo sapiens GN=GPR116 PE=1 SV=3 - [GP116_HUMAN]	-4	1.5	-2.5	306			1	2	176.38	43	0		0.87	1.075	1.13	0.651	0.917	1.309	0.927		0	0	0	5	0	0	0	0	5	5	1	1.5	1	1	1	1	1	1	1	-5	-5	-5	-5	-5	-5	-5
433	P27816	MAP4	Microtubule-associated protein 4 OS=Homo sapiens GN=MAP4 PE=1 SV=3 - [MAP4_HUMAN]	-1	-2	-3	307			2	2	31.02	2	2		1.03	1.052	0.999	1.065	1.032	0.962	0.991		0	0	0	0	0	0	0	0	0	0	2	1	1	1	1	1	1	1	1	-5	-5	-5	-5	-5	-5	-5
424	Q8IZF6	ADGRG4;GPR112	Probable G-protein coupled receptor 112 OS=Homo sapiens GN=GPR112 PE=2 SV=2 - [GP112_HUMAN]	-4	1	-3	307			1	2	20.47	2	0		1.068	0.922	1.049	0.856	1.078	1.555	1.232		0	0	0	0	0	5	0	0	5	5	1	1	1	1	1	1	1	1	1	-5	-5	-5	-5	-5	-5	-5
472	Q99570	PIK3R4;VPS15{ECO:0000303|PubMed:23878393}	Phosphoinositide 3-kinase regulatory subunit 4 OS=Homo sapiens GN=PIK3R4 PE=1 SV=3 - [PI3R4_HUMAN]	0	-4	-4	309			1	2	32.35	2	0		1.065	1.219	1.056	1.198	1.174	0.918	0.935		0	2	0	0	0	0	0	2	0	2	3	1	1	1	1	1	1	1	1	-5	-5	-5	-5	-5	-5	-5
430	P13473	LAMP2	Lysosome-associated membrane glycoprotein 2 OS=Homo sapiens GN=LAMP2 PE=1 SV=2 - [LAMP2_HUMAN]	-2	-2	-4	309			2	2	90.97	3	2		1.036	0.959	0.946	0.776	0.866	1.157	1.035		0	0	0	0	0	0	0	0	0	0	1	1	1	1	1	1	1	1	1	-5	-5	-5	-5	-5	-5	-5
429	Q9BTY2	FUCA2;PSEC0151;UNQ227/PRO260	Plasma alpha-L-fucosidase OS=Homo sapiens GN=FUCA2 PE=1 SV=2 - [FUCO2_HUMAN]	-2	-2	-4	309			2	2	79.02	2	2		0.906	1.143	1.035	0.924	1.056	0.952	0.831		0	0	0	0	0	0	0	0	0	0	1	1	1	1	1	1	1	1	1	-5	-5	-5	-5	-5	-5	-5
404	O75200	NPIPB7;NPIPL1	Nuclear pore complex-interacting protein family member B7 OS=Homo sapiens GN=NPIPB7 PE=3 SV=3 - [NPIB7_HUMAN]	-1.5	-2.75	-4.25	312			1	2	28.55	3	0		1.03	0.894	0.932	1.065	0.852	0.962	0.991		0	0	0	0	0	0	0	0	0	0	1	1	1	2	2	1	2	1	1	-5	0	0	-5	0	-5	-5
440	Q99798	ACO2	Aconitate hydratase, mitochondrial OS=Homo sapiens GN=ACO2 PE=1 SV=2 - [ACON_HUMAN]	-2.25	-4	-6.25	313			1	2	31.41	2	0		0.725	0.942	1.191	0.906	1.018	1.045	0.929		2.5	0	0	0	0	0	0	2.5	0	2.5	0.25	1	1	1	1	1	1	1	1	-5	-5	-5	-5	-5	-5	-5
462	P13727	PRG2;MBP	Bone marrow proteoglycan OS=Homo sapiens GN=PRG2 PE=1 SV=2 - [PRG2_HUMAN]	-3	-4	-7	314			1	2	85.28	3	0		1.03	1.052	0.999	1.065	1.032	0.962	0.991		0	0	0	0	0	0	0	0	0	0	2	1	1	1	1	1	1	1	1	-5	-5	-5	-5	-5	-5	-5
514	Q9UKX2	MYH2;MYHSA2	Myosin-2 OS=Homo sapiens GN=MYH2 PE=1 SV=1 - [MYH2_HUMAN]	-3	-4	-7	314			2	4	71.05	9	2		0.969	0.867	1.166	1.105	0.812	0.972	1.321		0	0	0	0	0	0	-2	-2	-2	-4	2	1	1	1	1	1	1	1	1	-5	-5	-5	-5	-5	-5	-5
467	Q15283	RASA2;GAP1M;RASGAP	Ras GTPase-activating protein 2 OS=Homo sapiens GN=RASA2 PE=2 SV=3 - [RASA2_HUMAN]	-3	-4	-7	314			1	2	54.52	10	0		1.03	1.052	0.999	1.065	1.032	0.962	0.991		0	0	0	0	0	0	0	0	0	0	2	1	1	1	1	1	1	1	1	-5	-5	-5	-5	-5	-5	-5
469	Q96C24	SYTL4	Synaptotagmin-like protein 4 OS=Homo sapiens GN=SYTL4 PE=1 SV=2 - [SYTL4_HUMAN]	-3	-4	-7	314			1	2	53.11	2	0		1.03	1.052	0.999	1.065	1.032	0.962	0.991		0	0	0	0	0	0	0	0	0	0	2	1	1	1	1	1	1	1	1	-5	-5	-5	-5	-5	-5	-5
456	A6NK89	RASSF10	Ras association domain-containing protein 10 OS=Homo sapiens GN=RASSF10 PE=2 SV=3 - [RASFA_HUMAN]	-4	-3	-7	314			1	2	29.1	3	0		1.042	0.763	0.836	0.928	0.829	1.037	1.158		0	0	0	0	0	0	0	0	0	0	1	2	1	1	1	1	1	1	1	-5	-5	-5	-5	-5	-5	-5
455	Q7Z3T8	ZFYVE16;KIAA0305	Zinc finger FYVE domain-containing protein 16 OS=Homo sapiens GN=ZFYVE16 PE=1 SV=3 - [ZFY16_HUMAN]	-4	-3	-7	314			1	2	97.83	13	0		1.177	1.04	0.924	1.302	1.119	0.913	1.06		0	0	0	2	0	0	0	0	2	2	1	0	1	1	1	1	1	1	1	-5	-5	-5	-5	-5	-5	-5
446	A2RUS2	DENND3;KIAA0870	DENN domain-containing protein 3 OS=Homo sapiens GN=DENND3 PE=1 SV=2 - [DEND3_HUMAN]	-4	-4	-8	320			1	2	39.31	4	0		0.891	1.052	0.946	0.776	1.189	1.247	0.812		0	0	0	0	0	0	0	0	0	0	1	1	1	1	1	1	1	1	1	-5	-5	-5	-5	-5	-5	-5
450	Q07075	ENPEP	Glutamyl aminopeptidase OS=Homo sapiens GN=ENPEP PE=1 SV=3 - [AMPE_HUMAN]	-4	-4	-8	320			1	2	76.5	4	0		1.042	0.894	1.001	1.055	0.932	1.047	1.182		0	0	0	0	0	0	0	0	0	0	1	1	1	1	1	1	1	1	1	-5	-5	-5	-5	-5	-5	-5
452	Q96EN8	MOCOS{ECO:0000255|HAMAP-Rule:MF_03050}	Molybdenum cofactor sulfurase OS=Homo sapiens GN=MOCOS PE=1 SV=2 - [MOCOS_HUMAN]	-4	-4	-8	320			1	2	49.61	10	0		1.125	0.942	0.979	1.184	1.058	1.061	1.184		0	0	0	0	0	0	0	0	0	0	1	1	1	1	1	1	1	1	1	-5	-5	-5	-5	-5	-5	-5
447	Q8IV76	PASD1	PAS domain-containing protein 1 OS=Homo sapiens GN=PASD1 PE=2 SV=1 - [PASD1_HUMAN]	-4	-4	-8	320			1	2	29.23	2	0		0.899	0.952	0.981	1.169	1.162	0.936	0.939		0	0	0	0	0	0	0	0	0	0	1	1	1	1	1	1	1	1	1	-5	-5	-5	-5	-5	-5	-5
518	P06213	INSR	Insulin receptor OS=Homo sapiens GN=INSR PE=1 SV=4 - [INSR_HUMAN]	-6	-2	-8	320			1	2	74.32	7	0		0.9	1.095	0.897	1.182	0.839	0.532	0.747		0	0	0	0	0	4	-2	-2	2	0	1	1	1	1	1	1	1	1	1	-5	-5	-5	-5	-5	-5	-5
379	Q8TF09	DYNLRB2;DNCL2B;DNLC2B;ROBLD2	Dynein light chain roadblock-type 2 OS=Homo sapiens GN=DYNLRB2 PE=1 SV=1 - [DLRB2_HUMAN]	29	-38.5	-9.5	325			1	1	34.54	2	0	-40	5.567	4.275	0.895	1.404	1.157	0.976	1.182		30	20	0	5	0	0	0	50	5	55	24	1.5	1	1	1	1	1	1	1	-5	-5	-5	-5	-5	-5	-5
16	P69905	HBA1;;HBA2	Hemoglobin subunit alpha OS=Homo sapiens GN=HBA1 PE=1 SV=2 - [HBA_HUMAN]	-2	-10	-12	326	-25		6	6	1676.14	59	8		1.114	2.05	1.237	0.918	1.782	1.346	0.68		0	10	0	0	5	2.5	-2	8	5.5	13.5	7	1.5	39	38	39	39	38	39	38	0	0	0	0	0	0	0
517	P09211	GSTP1;FAEES3;GST3	Glutathione S-transferase P OS=Homo sapiens GN=GSTP1 PE=1 SV=2 - [GSTP1_HUMAN]	12	-24.5	-12.5	327			1	1	97.37	2	0	-40	0.893	0.071	0.129	1.631	0.562	0.567	1.642		0	30	15	10	5	4	-5	40	14	54	17	6.5	1	1	1	1	1	1	1	-5	-5	-5	-5	-5	-5	-5
399	Q9Y566	SHANK1	SH3 and multiple ankyrin repeat domains protein 1 OS=Homo sapiens GN=SHANK1 PE=1 SV=2 - [SHAN1_HUMAN]	-69	56.5	-12.5	327			1	1	33.78	4	0	-40		1.052		31.8	1.032	0.032	0.991		-10	0	-10	50	0	25	0	-20	75	55	-4	24		2		1	2	1	2	-10	0	-10	-5	0	-5	0
664	Q8IYE1	CCDC13{ECO:0000312|HGNC:HGNC:26358}	Coiled-coil domain-containing protein 13 OS=Homo sapiens GN=CCDC13 PE=2 SV=2 - [CCD13_HUMAN]	-10	-3	-13	329			1	1	25.35	1	0	-40	1.898	2.358	1.651	2.094	2.045	1.318	1.347		10	10	5	20	10	0	-2	23	28	51	12	14	1	1	1	1	1	1	1	-5	-5	-5	-5	-5	-5	-5
8	P20848	SERPINA2;ARGS;ATR;PIL;SERPINA2P	Putative alpha-1-antitrypsin-related protein OS=Homo sapiens GN=SERPINA2P PE=5 SV=1 - [A1ATR_HUMAN]	-1	-12.5	-13.5	330	-25		1	2	415.55	51	0		0.887	2.246	2.413	1.296	1.66	1.263	0.977		0	10	10	2	5	0	0	20	7	27	4	5.5	33	33	33	33	33	33	33	0	0	0	0	0	0	0
11	Q13201	MMRN1;ECM;EMILIN4;GPIA*;MMRN	Multimerin-1 OS=Homo sapiens GN=MMRN1 PE=1 SV=3 - [MMRN1_HUMAN]	-3.5	-10.25	-13.75	331		-20	3	4	56.46	4	4		1.27	1.663	0.958	1.059	1.374	1.004	0.976		2	5	0	0	2.5	0	0	7	2.5	9.5	5.5	3.25	3	3	3	3	3	3	3	0	0	0	0	0	0	0
82	Q86VB7	CD163;M130	Scavenger receptor cysteine-rich type 1 protein M130 OS=Homo sapiens GN=CD163 PE=1 SV=2 - [C163A_HUMAN]	-4	-11	-15	332		-20	7	7	333.05	19	8		1.253	1.304	1.13	1.036	1.026	1.044	1.042		2	2	0	0	0	0	0	4	0	4	4	1	13	13	13	13	13	13	13	0	0	0	0	0	0	0
800	P20774	OGN;OIF;SLRR3A	Mimecan OS=Homo sapiens GN=OGN PE=1 SV=1 - [MIME_HUMAN]	-8	-7.25	-15.25	333			1	1	38.42	1	0	-40	4.765	1.296	1.187	4.586	1.354	1.309	4.424		30	2	0	30	2.5	0	-10	22	22.5	44.5	15	15.25	1	1	1	1	1	1	1	-5	-5	-5	-5	-5	-5	-5
147	P00740	F9	Coagulation factor IX OS=Homo sapiens GN=F9 PE=1 SV=2 - [FA9_HUMAN]	-7	-10	-17	334		-20	9	10	657.95	41	8		1.081	1.248	1.113	1.046	1.102	1.009	0.958		0	2	0	0	0	0	0	2	0	2	3	2	18	19	18	19	19	19	19	0	0	0	0	0	0	0
553	Q9UQE7	SMC3;BAM;BMH;CSPG6;SMC3L1	Structural maintenance of chromosomes protein 3 OS=Homo sapiens GN=SMC3 PE=1 SV=2 - [SMC3_HUMAN]	-8	-9	-17	334			1	3	23.51	4	0		1.258	0.85	1.099	1.172	0.805	1.134	1.648		2	0	0	0	0	0	-5	-3	-5	-8	0	1	1	1	1	1	1	1	1	-5	-5	-5	-5	-5	-5	-5
374	Q9Y2N7	HIF3A{ECO:0000312|HGNC:HGNC:15825}	Hypoxia-inducible factor 3-alpha OS=Homo sapiens GN=HIF3A PE=1 SV=2 - [HIF3A_HUMAN]	-5	-12.5	-17.5	336			1	1	24.83	4	0	-40	1.768	0.365	0.294	1.95	0.502	0.371	1.465		10	10	8	10	5	8	-2	26	21	47	9	6.5	3	3	3	3	3	3	3	0	0	0	0	0	0	0
528	P02649	APOE	Apolipoprotein E OS=Homo sapiens GN=APOE PE=1 SV=1 - [APOE_HUMAN]	-10	-9.25	-19.25	337		-20	27	27	10216	471	8		0.794	0.753	0.964	0.709	0.774	1.113	1.025		0	0	0	2.5	0	0	0	0	2.5	2.5	2	0.25	315	309	313	315	311	316	312	0	0	0	0	0	0	0
530	O95445	APOM;G3A;NG20;HSPC336	Apolipoprotein M OS=Homo sapiens GN=APOM PE=1 SV=2 - [APOM_HUMAN]	-10	-9.25	-19.25	337		-20	10	10	2601.45	121	8		0.935	0.863	0.933	0.69	0.912	1.272	0.931		0	0	0	2.5	0	0	0	0	2.5	2.5	2	0.25	50	51	50	51	50	51	51	0	0	0	0	0	0	0
546	P02655	APOC2;APC2	Apolipoprotein C-II OS=Homo sapiens GN=APOC2 PE=1 SV=1 - [APOC2_HUMAN]	-10	-10	-20	339		-20	6	6	4467.57	229	8		0.805	0.761	0.999	0.89	0.878	1	1.031		0	0	0	0	0	0	0	0	0	0	2	2	127	128	125	128	131	129	130	0	0	0	0	0	0	0
548	O14791	APOL1;APOL	Apolipoprotein L1 OS=Homo sapiens GN=APOL1 PE=1 SV=5 - [APOL1_HUMAN]	-10	-10	-20	339		-20	9	9	2031.74	97	8		0.958	0.942	1.008	0.898	0.853	0.99	1.035		0	0	0	0	0	0	0	0	0	0	2	2	46	47	46	46	47	47	46	0	0	0	0	0	0	0
141	P00742	F10	Coagulation factor X OS=Homo sapiens GN=F10 PE=1 SV=2 - [FA10_HUMAN]	-10	-10	-20	339		-20	16	16	3294.12	137	8		0.923	0.897	0.944	0.995	0.927	0.937	0.966		0	0	0	0	0	0	0	0	0	0	2	2	93	92	93	93	93	93	93	0	0	0	0	0	0	0
136	P03951	F11	Coagulation factor XI OS=Homo sapiens GN=F11 PE=1 SV=1 - [FA11_HUMAN]	-10	-10	-20	339		-20	26	27	2218.37	120	8		0.996	0.882	0.934	0.893	0.89	1.031	1.031		0	0	0	0	0	0	0	0	0	0	2	2	67	66	67	69	67	69	66	0	0	0	0	0	0	0
149	P00748	F12	Coagulation factor XII OS=Homo sapiens GN=F12 PE=1 SV=3 - [FA12_HUMAN]	-10	-10	-20	339		-20	16	16	2629.05	141	8		0.87	0.837	0.931	0.902	0.871	0.954	0.996		0	0	0	0	0	0	0	0	0	0	2	2	80	77	79	80	78	79	78	0	0	0	0	0	0	0
584	P06681	C2	Complement C2 OS=Homo sapiens GN=C2 PE=1 SV=2 - [CO2_HUMAN]	-10	-10	-20	339		-20	38	38	10124.2	537	8		1.017	1.019	0.999	0.981	0.974	0.979	1		0	0	0	0	0	0	0	0	0	0	2	2	318	315	322	321	315	322	313	0	0	0	0	0	0	0
155	Q14624	ITIH4;IHRP;ITIHL1;PK120;PRO1851	Inter-alpha-trypsin inhibitor heavy chain H4 OS=Homo sapiens GN=ITIH4 PE=1 SV=4 - [ITIH4_HUMAN]	-10	-10	-20	339		-20	42	43	23393.5	986	8		0.914	0.876	0.999	0.969	0.909	0.969	1.052		0	0	0	0	0	0	0	0	0	0	2	2	450	446	445	456	455	458	454	0	0	0	0	0	0	0
137	P02743	APCS;PTX2	Serum amyloid P-component OS=Homo sapiens GN=APCS PE=1 SV=2 - [SAMP_HUMAN]	-10	-10	-20	339		-20	9	9	9096.91	452	8		1.054	1.087	0.99	1.083	1.123	0.996	0.981		0	0	0	0	0	0	0	0	0	0	2	2	301	303	303	304	308	308	302	0	0	0	0	0	0	0
773	Q9UII2	ATPIF1;ATPI	ATPase inhibitor, mitochondrial OS=Homo sapiens GN=ATPIF1 PE=1 SV=1 - [ATIF1_HUMAN]	-10	-10	-20	339			1	1	31.04	1	0	-40	2.434	0.769	0.413	1.971	0.439	0.296	1.326		20	0	8	10	10	8	-2	26	26	52	9	9	1	1	1	1	1	1	1	-5	-5	-5	-5	-5	-5	-5
593	P35527	KRT9	Keratin, type I cytoskeletal 9 OS=Homo sapiens GN=KRT9 PE=1 SV=3 - [K1C9_HUMAN]	-8	-13	-21	348		-20	7	8	453.4	19	8		1.163	0.323	1.176	1.079	0.505	1.446	3.443		0	10	0	0	5	2.5	-10	0	-2.5	-2.5	4	1.5	15	15	15	15	15	15	15	0	0	0	0	0	0	0
539	P01011	SERPINA3;AACT;GIG24;GIG25	Alpha-1-antichymotrypsin OS=Homo sapiens GN=SERPINA3 PE=1 SV=2 - [AACT_HUMAN]	-10	-11	-21	348		-20	22	23	445995	18396	8		1.03	1.052	0.999	1.065	1.032	0.962	0.991		0	0	0	0	0	0	0	0	0	0	2	1	9048	9045	9130	9147	9076	9271	9020	0	0	0	0	0	0	0
114	P08697	SERPINF2;AAP;PLI	Alpha-2-antiplasmin OS=Homo sapiens GN=SERPINF2 PE=1 SV=3 - [A2AP_HUMAN]	-10	-11	-21	348		-20	19	20	6527.87	363	8		1.03	1.032	0.999	1.057	0.996	0.963	1.01		0	0	0	0	0	0	0	0	0	0	2	1	152	156	155	155	157	158	153	0	0	0	0	0	0	0
85	P01008	SERPINC1;AT3;PRO0309	Antithrombin-III OS=Homo sapiens GN=SERPINC1 PE=1 SV=1 - [ANT3_HUMAN]	-10	-11	-21	348		-20	32	33	340540	8246	8		1.03	1.052	0.999	1.065	1.032	0.962	0.991		0	0	0	0	0	0	0	0	0	0	2	1	3086	3090	3086	3101	3099	3105	3091	0	0	0	0	0	0	0
113	P12259	F5	Coagulation factor V OS=Homo sapiens GN=F5 PE=1 SV=4 - [FA5_HUMAN]	-10	-11	-21	348		-20	26	27	2608.5	123	8		1.018	1.052	1.023	0.994	1.012	1.042	1.027		0	0	0	0	0	0	0	0	0	0	2	1	75	77	76	75	77	77	75	0	0	0	0	0	0	0
581	P09871	C1S	Complement C1s subcomponent OS=Homo sapiens GN=C1S PE=1 SV=1 - [C1S_HUMAN]	-10	-11	-21	348		-20	26	27	13748.9	599	8		0.993	0.957	0.97	0.981	0.992	1.01	1.008		0	0	0	0	0	0	0	0	0	0	2	1	338	336	337	341	340	341	338	0	0	0	0	0	0	0
494	P07357	C8A	Complement component C8 alpha chain OS=Homo sapiens GN=C8A PE=1 SV=2 - [CO8A_HUMAN]	-10	-11	-21	348		-20	23	23	7474.64	265	8		0.972	0.948	0.996	0.949	0.997	1.089	1.012		0	0	0	0	0	0	0	0	0	0	2	1	127	125	128	126	124	127	125	0	0	0	0	0	0	0
495	P07358	C8B	Complement component C8 beta chain OS=Homo sapiens GN=C8B PE=1 SV=3 - [CO8B_HUMAN]	-10	-11	-21	348		-20	18	18	4498.6	171	8		0.998	0.966	0.997	0.934	1.018	1.098	1.002		0	0	0	0	0	0	0	0	0	0	2	1	75	76	77	77	77	79	76	0	0	0	0	0	0	0
491	P07360	C8G	Complement component C8 gamma chain OS=Homo sapiens GN=C8G PE=1 SV=3 - [CO8G_HUMAN]	-10	-11	-21	348		-20	10	11	1892.99	72	8		0.997	0.995	0.999	0.93	1.032	1.099	1.018		0	0	0	0	0	0	0	0	0	0	2	1	47	47	47	48	47	48	47	0	0	0	0	0	0	0
492	P00751	CFB;BF;BFD	Complement factor B OS=Homo sapiens GN=CFB PE=1 SV=2 - [CFAB_HUMAN]	-10	-11	-21	348		-20	50	50	71744.4	3519	8		1.03	1.052	1.005	1.062	1.041	0.982	0.991		0	0	0	0	0	0	0	0	0	0	2	1	1897	1897	1907	1918	1908	1940	1906	0	0	0	0	0	0	0
493	P08603	CFH;HF;HF1;HF2	Complement factor H OS=Homo sapiens GN=CFH PE=1 SV=4 - [CFAH_HUMAN]	-10	-11	-21	348		-20	57	68	65525	3052	8		1.03	1.072	1.001	0.959	1.032	1.046	0.991		0	0	0	0	0	0	0	0	0	0	2	1	1585	1573	1594	1594	1577	1624	1561	0	0	0	0	0	0	0
496	P05156	CFI;IF	Complement factor I OS=Homo sapiens GN=CFI PE=1 SV=2 - [CFAI_HUMAN]	-10	-11	-21	348		-20	28	29	14060.5	549	8		1.005	1.052	1.016	0.977	1.025	0.993	0.959		0	0	0	0	0	0	0	0	0	0	2	1	344	344	349	347	348	356	345	0	0	0	0	0	0	0
116	P05155	SERPING1;C1IN;C1NH	Plasma protease C1 inhibitor OS=Homo sapiens GN=SERPING1 PE=1 SV=2 - [IC1_HUMAN]	-10	-11	-21	348		-20	24	24	17031.9	817	8		1.03	1.127	1.041	0.988	1.032	0.988	0.975		0	0	0	0	0	0	0	0	0	0	2	1	548	550	550	549	553	558	547	0	0	0	0	0	0	0
545	P02654	APOC1	Apolipoprotein C-I OS=Homo sapiens GN=APOC1 PE=1 SV=1 - [APOC1_HUMAN]	-11	-10	-21	348		-20	6	7	838.09	53	8		0.755	0.821	0.971	0.846	0.826	0.885	0.903		0	0	0	0	0	0	0	0	0	0	1	2	42	42	42	43	43	43	43	0	0	0	0	0	0	0
109	P00734	F2	Prothrombin OS=Homo sapiens GN=F2 PE=1 SV=2 - [THRB_HUMAN]	-11	-10	-21	348		-20	33	34	39295.3	1613	8		0.946	0.997	0.999	1.002	1.032	0.977	0.991		0	0	0	0	0	0	0	0	0	0	1	2	812	811	815	818	816	825	808	0	0	0	0	0	0	0
681	P42568	MLLT3;AF9;YEATS3	Protein AF-9 OS=Homo sapiens GN=MLLT3 PE=1 SV=2 - [AF9_HUMAN]	-43	21.5	-21.5	363			1	1	26.27	1	0	-40	0.959	0.821	0.978	4.831	0.567	0.136	1.159		0	0	0	30	5	15	0	0	50	50	2	16.5	1	1	1	1	1	1	1	-5	-5	-5	-5	-5	-5	-5
124	P68871	HBB	Hemoglobin subunit beta OS=Homo sapiens GN=HBB PE=1 SV=2 - [HBB_HUMAN]	-9.5	-12.5	-22	364	-25		12	12	3360.81	128	8		1.101	1.955	1.195	0.956	1.706	1.265	0.688		0	5	0	0	5	0	-2	3	3	6	4.5	1.5	75	73	76	75	73	76	73	0	0	0	0	0	0	0
71	P02765	AHSG;FETUA;PRO2743	Alpha-2-HS-glycoprotein OS=Homo sapiens GN=AHSG PE=1 SV=1 - [FETUA_HUMAN]	-11	-11	-22	364		-20	18	18	113109	5422	8		1.03	0.981	0.997	1.038	0.964	0.962	1.002		0	0	0	0	0	0	0	0	0	0	1	1	2777	2785	2781	2786	2792	2797	2783	0	0	0	0	0	0	0
533	P06727	APOA4	Apolipoprotein A-IV OS=Homo sapiens GN=APOA4 PE=1 SV=3 - [APOA4_HUMAN]	-11	-11	-22	364		-20	38	39	58618.1	2905	8		0.868	0.93	1.061	1	0.925	0.962	1.016		0	0	0	0	0	0	0	0	0	0	1	1	1674	1690	1676	1692	1698	1697	1692	0	0	0	0	0	0	0
537	P05090	APOD	Apolipoprotein D OS=Homo sapiens GN=APOD PE=1 SV=1 - [APOD_HUMAN]	-11	-11	-22	364		-20	8	8	3614.22	200	8		0.794	0.893	1.121	0.77	0.814	1.076	1.008		0	0	0	0	0	0	0	0	0	0	1	1	119	118	116	120	120	120	122	0	0	0	0	0	0	0
534	P02749	APOH;B2G1	Beta-2-glycoprotein 1 OS=Homo sapiens GN=APOH PE=1 SV=3 - [APOH_HUMAN]	-11	-11	-22	364		-20	19	19	41541.5	1566	8		0.962	1.052	1.085	0.906	1.032	1.086	0.991		0	0	0	0	0	0	0	0	0	0	1	1	896	892	894	899	894	900	898	0	0	0	0	0	0	0
487	P00736	C1R	Complement C1r subcomponent OS=Homo sapiens GN=C1R PE=1 SV=2 - [C1R_HUMAN]	-11	-11	-22	364		-20	31	33	7272.91	387	8		0.928	0.947	0.999	0.883	0.963	1.079	1.006		0	0	0	0	0	0	0	0	0	0	1	1	195	195	196	197	199	200	194	0	0	0	0	0	0	0
486	Q9NZP8	C1RL;C1RL1;C1RLP;CLSPA	Complement C1r subcomponent-like protein OS=Homo sapiens GN=C1RL PE=1 SV=2 - [C1RL_HUMAN]	-11	-11	-22	364		-20	8	9	651.39	37	8		0.898	0.954	1.033	0.878	0.99	1.079	0.979		0	0	0	0	0	0	0	0	0	0	1	1	25	25	26	25	25	26	25	0	0	0	0	0	0	0
579	P01031	C5;CPAMD4	Complement C5 OS=Homo sapiens GN=C5 PE=1 SV=4 - [CO5_HUMAN]	-11	-11	-22	364		-20	73	75	12520	641	8		0.932	1.01	1.096	0.957	1.032	1.13	1.032		0	0	0	0	0	0	0	0	0	0	1	1	387	386	386	391	393	394	391	0	0	0	0	0	0	0
489	P13671	C6	Complement component C6 OS=Homo sapiens GN=C6 PE=1 SV=3 - [CO6_HUMAN]	-11	-11	-22	364		-20	53	55	20093	1077	8		0.96	1.038	1.02	0.881	0.944	1.048	0.989		0	0	0	0	0	0	0	0	0	0	1	1	608	612	607	619	616	620	614	0	0	0	0	0	0	0
485	P10643	C7	Complement component C7 OS=Homo sapiens GN=C7 PE=1 SV=2 - [CO7_HUMAN]	-11	-11	-22	364		-20	35	38	9886.15	334	8		0.99	1.049	1.063	0.889	0.89	1.065	1.044		0	0	0	0	0	0	0	0	0	0	1	1	184	184	182	184	183	182	185	0	0	0	0	0	0	0
484	P02748	C9	Complement component C9 OS=Homo sapiens GN=C9 PE=1 SV=2 - [CO9_HUMAN]	-11	-11	-22	364		-20	20	21	4357.95	214	8		0.89	0.985	1.099	0.839	1.01	1.21	0.994		0	0	0	0	0	0	0	0	0	0	1	1	111	111	110	111	111	112	111	0	0	0	0	0	0	0
488	P00746	CFD;DF;PFD	Complement factor D OS=Homo sapiens GN=CFD PE=1 SV=5 - [CFAD_HUMAN]	-11	-11	-22	364		-20	8	8	1209.42	50	8		0.929	1.011	1.031	0.933	0.991	1.03	0.991		0	0	0	0	0	0	0	0	0	0	1	1	34	29	32	34	31	34	31	0	0	0	0	0	0	0
490	P36980	CFHR2;CFHL2;FHR2;HFL3	Complement factor H-related protein 2 OS=Homo sapiens GN=CFHR2 PE=1 SV=1 - [FHR2_HUMAN]	-11	-11	-22	364		-20	7	13	4233.22	303	8		0.876	0.99	1.065	0.85	1.018	1.124	0.967		0	0	0	0	0	0	0	0	0	0	1	1	161	164	163	164	164	166	163	0	0	0	0	0	0	0
66	P11226	MBL2;COLEC1;MBL	Mannose-binding protein C OS=Homo sapiens GN=MBL2 PE=1 SV=2 - [MBL2_HUMAN]	-11	-11	-22	364		-20	9	10	2427.31	100	8		0.996	1	0.999	0.962	0.965	1.003	0.991		0	0	0	0	0	0	0	0	0	0	1	1	55	55	55	56	55	56	55	0	0	0	0	0	0	0
536	P35542	SAA4;CSAA	Serum amyloid A-4 protein OS=Homo sapiens GN=SAA4 PE=1 SV=2 - [SAA4_HUMAN]	-11	-11	-22	364		-20	7	8	815.97	64	8		0.924	0.939	0.992	0.753	0.884	1.102	0.975		0	0	0	0	0	0	0	0	0	0	1	1	41	41	41	41	41	41	41	0	0	0	0	0	0	0
594	P04264	KRT1;KRTA	Keratin, type II cytoskeletal 1 OS=Homo sapiens GN=KRT1 PE=1 SV=6 - [K2C1_HUMAN]	-8	-15.5	-23.5	379		-20	13	15	1101.66	57	8		1.159	0.318	0.812	1.122	0.515	1.226	2.989		0	10	0	0	5	0	-10	0	-5	-5	4	1.5	21	22	22	22	23	23	22	0	0	0	0	0	0	0
659	P20336	RAB3A	Ras-related protein Rab-3A OS=Homo sapiens GN=RAB3A PE=1 SV=1 - [RAB3A_HUMAN]	-23	-1	-24	380			1	1	25.2	1	0	-40	1.351	3.537	1.438	2.362	3.056	0.722	0.557		5	10	2.5	20	10	2	-5	12.5	27	39.5	9.5	17	1	1	1	1	1	1	1	-5	-5	-5	-5	-5	-5	-5
674	P02730	SLC4A1;AE1;DI;EPB3	Band 3 anion transport protein OS=Homo sapiens GN=SLC4A1 PE=1 SV=3 - [B3AT_HUMAN]	14	-38.5	-24.5	381			1	1	86.51	1	0	-40	5.552	1.052	0.237	1.342	1.032	0.977	1.267		30	0	15	5	0	0	0	45	5	50	14	1.5	1	1	1	1	1	1	1	-5	-5	-5	-5	-5	-5	-5
526	P02787	TF;PRO1400	Serotransferrin OS=Homo sapiens GN=TF PE=1 SV=3 - [TRFE_HUMAN]	-5.5	-19.25	-24.75	382	-25		28	29	1944.98	102	8		0.487	1.114	1.393	0.678	0.847	0.778	0.622		10	0	2.5	2.5	0	0	-5	7.5	-2.5	5	4	0.25	62	61	62	63	61	64	61	0	0	0	0	0	0	0
381	Q96L96	ALPK3;KIAA1330;MAK	Alpha-protein kinase 3 OS=Homo sapiens GN=ALPK3 PE=2 SV=2 - [ALPK3_HUMAN]	-20	-5	-25	383			1	1	60.25	7	0	-40	1.116	0.26	0.287	1.539	0.484	0.403	1.34		0	10	8	10	10	8	-2	16	26	42	4	9	6	6	6	6	6	6	6	0	0	0	0	0	0	0
574	P02763	ORM1;AGP1	Alpha-1-acid glycoprotein 1 OS=Homo sapiens GN=ORM1 PE=1 SV=1 - [A1AG1_HUMAN]	-3	-22.5	-25.5	384	-25	-20	6	10	6674.12	265	8		0.876	4.257	2.754	1.112	2.756	1.413	0.573		0	20	10	0	10	2.5	-5	25	7.5	32.5	9	7	157	154	159	162	154	170	154	0	0	0	0	0	0	0
2	P10645	CHGA	Chromogranin-A OS=Homo sapiens GN=CHGA PE=1 SV=7 - [CMGA_HUMAN]	-10.5	-16	-26.5	385			1	1	108.06	6	0	-40	1.436	2.195	1.641	1.99	1.522	1.34	0.925		5	10	5	10	5	2.5	0	20	17.5	37.5	9.5	6.5	3	3	3	3	3	3	3	0	0	0	0	0	0	0
386	P55196	MLLT4;AF6	Afadin OS=Homo sapiens GN=MLLT4 PE=1 SV=3 - [AFAD_HUMAN]	-13.5	-13.5	-27	386			1	1	44.87	6	0	-40	0.15	1.052	0.999	0.19	1.032	0.962	1.266		20	0	0	20	0	0	0	20	20	40	9	9	2	1	1	2	1	1	2	0	-5	-5	0	-5	-5	0
774	Q9GZU7	CTDSP1;NIF3;NLIIF;SCP1	Carboxy-terminal domain RNA polymerase II polypeptide A small phosphatase 1 OS=Homo sapiens GN=CTDSP1 PE=1 SV=1 - [CTDS1_HUMAN]	-13.5	-13.5	-27	386			1	1	24.15	1	0	-40	2.221		32.066	2.297		20.183			20	-10	30	20	-10	30	-10	30	30	60	4	4	1		1	1		1		-5	-10	-5	-5	-10	-5	-10
203	P18428	LBP	Lipopolysaccharide-binding protein OS=Homo sapiens GN=LBP PE=1 SV=3 - [LBP_HUMAN]	-14	-13.25	-27.25	388		-20	3	3	355.99	13	4		0.998	0.962	0.99	0.698	0.831	1.301	1.127		0	0	0	2.5	0	0	0	0	2.5	2.5	2	0.25	7	7	7	7	7	7	7	0	0	0	0	0	0	0
407	Q8TEW0	PARD3;PAR3;PAR3A	Partitioning defective 3 homolog OS=Homo sapiens GN=PARD3 PE=1 SV=2 - [PARD3_HUMAN]	-25.5	-2	-27.5	389			1	1	28.44	2	0	-40	1.387	2.305	1.086	2.804	2.416	0.572	0.663		5	10	0	20	10	4	-5	10	29	39	9.5	14	1	1	1	1	1	1	1	-5	-5	-5	-5	-5	-5	-5
564	P55056	APOC4	Apolipoprotein C-IV OS=Homo sapiens GN=APOC4 PE=1 SV=1 - [APOC4_HUMAN]	-14	-14	-28	390		-20	3	5	197.46	12	4		0.902	0.855	0.952	0.787	0.76	1.013	1.047		0	0	0	0	0	0	0	0	0	0	2	2	5	5	5	5	5	5	5	0	0	0	0	0	0	0
560	Q13790	APOF	Apolipoprotein F OS=Homo sapiens GN=APOF PE=1 SV=2 - [APOF_HUMAN]	-14	-15	-29	391		-20	3	3	1666.52	60	4		1.03	1.052	1.008	1.065	1.032	0.962	0.991		0	0	0	0	0	0	0	0	0	0	2	1	30	30	30	30	30	30	30	0	0	0	0	0	0	0
589	P01591	IGJ;IGCJ	Immunoglobulin J chain OS=Homo sapiens GN=IGJ PE=1 SV=4 - [IGJ_HUMAN]	-15	-14	-29	391		-20	3	3	799.22	38	4		0.823	0.923	1.05	0.908	0.776	0.882	0.96		0	0	0	0	0	0	0	0	0	0	1	2	27	27	27	27	27	27	27	0	0	0	0	0	0	0
504	Q02985	CFHR3;CFHL3;FHR3	Complement factor H-related protein 3 OS=Homo sapiens GN=CFHR3 PE=1 SV=2 - [FHR3_HUMAN]	-13	-17	-30	393		-20	2	5	316.38	41	2		1.012	1.236	1.148	0.941	1.114	1.137	0.931		0	2	0	0	0	0	0	2	0	2	3	1	19	19	19	19	19	19	19	0	0	0	0	0	0	0
243	P05154	SERPINA5;PCI;PLANH3;PROCI	Plasma serine protease inhibitor OS=Homo sapiens GN=SERPINA5 PE=1 SV=3 - [IPSP_HUMAN]	-15	-15	-30	393		-20	4	4	401.56	14	4		1.085	0.814	0.875	1.047	0.779	0.818	1.088		0	0	0	0	0	0	0	0	0	0	1	1	7	7	7	7	7	7	7	0	0	0	0	0	0	0
805	Q96KN1	FAM84B;BCMP101;NSE2	Protein FAM84B OS=Homo sapiens GN=FAM84B PE=1 SV=1 - [FA84B_HUMAN]	-53.5	22.75	-30.75	395			1	1	24.21	1	0	-40	2.628			0.044	0.675	6.692	0.436		20	-10	-10	40	2.5	15	-10	-10	47.5	37.5	4	20.25	1			1	1	1	1	-5	-10	-10	-5	-5	-5	-5
117	P00450	CP	Ceruloplasmin OS=Homo sapiens GN=CP PE=1 SV=1 - [CERU_HUMAN]	-16	-15	-31	396	-25		53	55	96484.9	4773	8		0.849	0.921	1.127	1.007	1.032	1.109	1.037		0	0	0	0	0	0	0	0	0	0	1	2	1986	1977	1976	2012	1998	2016	1999	0	0	0	0	0	0	0
14	Q9UBG7	RBPJL;RBPL;RBPSUHL	Recombining binding protein suppressor of hairless-like protein OS=Homo sapiens GN=RBPJL PE=1 SV=3 - [RBPJL_HUMAN]	-28.5	-3.25	-31.75	397			1	1	57.08	4	0	-40	0.656	1.119	1.614	2.099	1.331	0.61	0.96		5	0	5	20	2.5	4	0	10	26.5	36.5	1.5	10.25	2	2	2	2	2	2	2	0	0	0	0	0	0	0
595	P04259	KRT6B;K6B;KRTL1	Keratin, type II cytoskeletal 6B OS=Homo sapiens GN=KRT6B PE=1 SV=5 - [K2C6B_HUMAN]	-16	-16	-32	398		-20	1	8	186.45	13	0		1.159	0.257	0.759	1.075	0.466	1.05	3.015		0	10	0	0	10	0	-10	0	0	0	4	4	5	6	5	6	6	6	5	0	0	0	0	0	0	0
792	P06454	PTMA;TMSA	Prothymosin alpha OS=Homo sapiens GN=PTMA PE=1 SV=2 - [PTMA_HUMAN]	-16	-16	-32	398			1	1	84.38	1	0	-40	0.425	2.851	2.453	0.447	2.761	2.297	0.371		10	10	10	10	10	10	-10	20	20	40	9	9	1	1	1	1	1	1	1	-5	-5	-5	-5	-5	-5	-5
671	Q15072	ZNF146;OZF	Zinc finger protein OZF OS=Homo sapiens GN=ZNF146 PE=1 SV=2 - [OZF_HUMAN]	2.75	-36	-33.25	400			1	1	23.03	1	0	-40	2.419	0.68	0.228	0.581	1.035	1.465	0.821		20	2.5	15	5	0	2.5	0	37.5	7.5	45	10.25	1.5	1	1	1	1	1	1	1	-5	-5	-5	-5	-5	-5	-5
556	P02656	APOC3	Apolipoprotein C-III OS=Homo sapiens GN=APOC3 PE=1 SV=1 - [APOC3_HUMAN]	-17	-17	-34	401		-20	2	2	4626.09	144	2		0.985	1.052	0.999	1.063	1.032	0.962	0.991		0	0	0	0	0	0	0	0	0	0	1	1	37	37	37	38	37	39	38	0	0	0	0	0	0	0
186	P00488	F13A1;F13A	Coagulation factor XIII A chain OS=Homo sapiens GN=F13A1 PE=1 SV=4 - [F13A_HUMAN]	-17	-17	-34	401		-20	2	2	613.25	40	2		1.03	0.901	0.989	1.065	1.02	0.962	1.036		0	0	0	0	0	0	0	0	0	0	1	1	8	8	8	8	8	8	8	0	0	0	0	0	0	0
503	Q9NPY3	CD93;C1QR1;MXRA4	Complement component C1q receptor OS=Homo sapiens GN=CD93 PE=1 SV=3 - [C1QR1_HUMAN]	-17	-17	-34	401		-20	2	2	62.98	4	2		1.185	0.913	0.888	1.029	0.833	0.947	1.168		0	0	0	0	0	0	0	0	0	0	1	1	2	2	2	2	2	2	2	0	0	0	0	0	0	0
502	Q03591	CFHR1;CFHL;CFHL1;CFHL1P;CFHR1P;FHR1;HFL1;HFL2	Complement factor H-related protein 1 OS=Homo sapiens GN=CFHR1 PE=1 SV=2 - [FHR1_HUMAN]	-17	-17	-34	401		-20	2	14	5797.27	390	2		0.953	1.037	1.037	0.851	1.01	1.109	0.966		0	0	0	0	0	0	0	0	0	0	1	1	211	213	212	211	212	214	212	0	0	0	0	0	0	0
550	P02768	ALB	Serum albumin OS=Homo sapiens GN=ALB PE=1 SV=2 - [ALBU_HUMAN]	-15.5	-19.25	-34.75	405	-25		37	38	9579.77	410	8		0.507	1.021	1.243	0.695	0.92	0.89	0.616		5	0	0	2.5	0	0	-5	0	-2.5	-2.5	1.5	0.25	239	237	237	244	242	244	241	0	0	0	0	0	0	0
680	Q96EN9	C19orf60	Uncharacterized protein C19orf60 OS=Homo sapiens GN=C19orf60 PE=1 SV=1 - [CS060_HUMAN]	6.5	-42.25	-35.75	406			1	1	22.12	1	0	-40	3.636	0.555	0.143	0.739	1.005	1.293	0.949		20	5	15	2.5	0	0	0	40	2.5	42.5	11.5	0.25	1	1	1	1	1	1	1	-5	-5	-5	-5	-5	-5	-5
656	A7MBM2	DISP2;DISPB;KIAA1742	Protein dispatched homolog 2 OS=Homo sapiens GN=DISP2 PE=2 SV=2 - [DISP2_HUMAN]	-13	-23	-36	407			1	1	26.3	1	0	-40	1.797	2.128	1.111	1.19	2.008	1.609	0.951		10	10	0	0	10	5	0	20	15	35	12	7	1	1	1	1	1	1	1	-5	-5	-5	-5	-5	-5	-5
796	Q52LC2	ATP6AP1L	V-type proton ATPase subunit S1-like protein OS=Homo sapiens GN=ATP6AP1L PE=2 SV=1 - [VAS1L_HUMAN]	-41	4	-37	408			1	1	0	1	0	-40	0.367	0.978	1.144	0.442	6.177	6.089	0.434		10	0	0	10	20	15	-10	0	35	35	4	14	1	1	1	1	1	1	1	-5	-5	-5	-5	-5	-5	-5
799	O75031	HSF2BP	Heat shock factor 2-binding protein OS=Homo sapiens GN=HSF2BP PE=1 SV=1 - [HSF2B_HUMAN]	-34.25	-3.5	-37.75	409			1	1	27.07	1	0	-40	0.747	0.378	1.301	5.543	1.676	0.79	2.607		2.5	10	0	30	5	0	-10	2.5	25	27.5	8.25	16.5	1	1	1	1	1	1	1	-5	-5	-5	-5	-5	-5	-5
801	P21580	TNFAIP3;OTUD7C	Tumor necrosis factor alpha-induced protein 3 OS=Homo sapiens GN=TNFAIP3 PE=1 SV=1 - [TNAP3_HUMAN]	-18	-20	-38	410			1	1	28.17	1	0	-40	0.408	1.233	2.347	0.787	0.46	0.461	0.787		10	2	10	0	10	8	0	22	18	40	5	7	1	1	1	1	1	1	1	-5	-5	-5	-5	-5	-5	-5
676	Q9NVN8	GNL3L	Guanine nucleotide-binding protein-like 3-like protein OS=Homo sapiens GN=GNL3L PE=1 SV=1 - [GNL3L_HUMAN]	-20	-19.5	-39.5	411			1	1	20.52	1	0	-40	1.316	0.407	0.383	1.596	0.66	0.52	1.255		2	10	8	10	5	4	0	20	19	39	5	6.5	1	1	1	1	1	1	1	-5	-5	-5	-5	-5	-5	-5
795	O43240	KLK10;NES1;PRSSL1	Kallikrein-10 OS=Homo sapiens GN=KLK10 PE=1 SV=3 - [KLK10_HUMAN]	-44.75	4	-40.75	412			1	1	24.92	1	0	-40	0.55	1.417	0.886	0.477	7.365	5.385	0.348		5	2.5	0	10	20	15	-10	-2.5	35	32.5	2.75	14	1	1	1	1	1	1	1	-5	-5	-5	-5	-5	-5	-5
1	Q8TEU7	RAPGEF6;PDZGEF2	Rap guanine nucleotide exchange factor 6 OS=Homo sapiens GN=RAPGEF6 PE=1 SV=2 - [RPGF6_HUMAN]	-18	-23	-41	413			1	1	342.08	29	0	-40	1.113	2.077	1.915	1.357	1.559	1.267	1.041		0	10	5	5	5	0	0	15	10	25	7	7	24	23	25	24	23	25	23	0	0	0	0	0	0	0
12	Q96I76	GPATCH3;GPATC3	G patch domain-containing protein 3 OS=Homo sapiens GN=GPATCH3 PE=2 SV=1 - [GPTC3_HUMAN]	-28.5	-13.5	-42	414			1	1	29.42	2	0	-40	0.516	1.051	1.911	0.639	0.483	0.719	0.951		5	0	5	5	10	2	0	10	17	27	1.5	9.5	2	2	2	2	2	2	2	0	0	0	0	0	0	0
127	P41595	HTR2B	5-hydroxytryptamine receptor 2B OS=Homo sapiens GN=HTR2B PE=1 SV=1 - [5HT2B_HUMAN]	-39	-3	-42	414			1	1	28.43	2	0	-40	0.92	1.052	1.118	2.153	1.032	0.476	0.991		0	0	0	20	0	8	0	0	28	28	1	9	2	2	2	2	2	2	2	0	0	0	0	0	0	0
6	Q66GS9	CEP135;CEP4;KIAA0635	Centrosomal protein of 135 kDa OS=Homo sapiens GN=CEP135 PE=1 SV=2 - [CP135_HUMAN]	-23.5	-20.5	-44	416			1	1	24.6	2	0	-40	0.94	1.982	2.095	1.356	1.789	1.331	1.007		0	5	10	5	5	2.5	0	15	12.5	27.5	1.5	7	2	2	2	2	2	2	2	0	0	0	0	0	0	0
660	O43895	XPNPEP2	Xaa-Pro aminopeptidase 2 OS=Homo sapiens GN=XPNPEP2 PE=1 SV=3 - [XPP2_HUMAN]	-3	-43	-46	417			1	1	47.15	1	0	-40	1.081	4.45	3.747	1.118	1.164	0.962	0.923		0	20	10	0	0	0	0	30	0	30	12	2	1	1	1	1	1	1	1	-5	-5	-5	-5	-5	-5	-5
806	Q96P68	OXGR1;GPR80;GPR99;P2RY15;P2Y15	2-oxoglutarate receptor 1 OS=Homo sapiens GN=OXGR1 PE=2 SV=1 - [OXGR1_HUMAN]	-20.25	-26	-46.25	418			1	1	28.75	1	0	-40	0.102	0.694	0.723	0.116	1.032	0.962	0.107		20	2.5	2	20	0	0	-10	14.5	10	24.5	10.25	9	1	1	1	1	1	1	1	-5	-5	-5	-5	-5	-5	-5
783	Q10588	BST1	ADP-ribosyl cyclase 2 OS=Homo sapiens GN=BST1 PE=1 SV=2 - [BST1_HUMAN]	-3	-43.5	-46.5	419			1	1	35.19	1	0	-40	0.664	0.248	0.202	0.609	1.155	1.04	0.547		5	15	15	5	0	0	-5	30	0	30	12	1.5	1	1	1	1	1	1	1	-5	-5	-5	-5	-5	-5	-5
9	P16422	EPCAM;GA733-2;M1S2;M4S1;MIC18;TACSTD1;TROP1	Epithelial cell adhesion molecule OS=Homo sapiens GN=EPCAM PE=1 SV=2 - [EPCAM_HUMAN]	-22.25	-25.5	-47.75	420			1	1	31.19	2	0	-40	1.829	1.391	0.882	1.072	1.556	1.71	1.175		10	2.5	0	0	5	5	0	12.5	10	22.5	5.25	4.5	2	2	2	2	2	2	2	0	0	0	0	0	0	0
388	Q6ZXV5	TMTC3	Transmembrane and TPR repeat-containing protein 3 OS=Homo sapiens GN=TMTC3 PE=1 SV=2 - [TMTC3_HUMAN]	-20	-28	-48	421			1	1	74.75	6	0	-40	1.456	0.656	0.314	0.453	1.002	1.21	0.683		5	5	8	10	0	0	-2	16	8	24	4	4	4	4	4	4	4	4	4	0	0	0	0	0	0	0
663	Q6P474	PDXDC2P;PDXDC2	Putative pyridoxal-dependent decarboxylase domain-containing protein 2 OS=Homo sapiens GN=PDXDC2P PE=5 SV=3 - [PDXD2_HUMAN]	-25.5	-23.5	-49	422			1	1	26.71	1	0	-40	1.392	1.525	1.333	1.607	1.551	1.193	1.234		5	5	2.5	10	5	0	0	12.5	15	27.5	7	6.5	1	1	1	1	1	1	1	-5	-5	-5	-5	-5	-5	-5
798	Q93062	RBPMS;HERMES	RNA-binding protein with multiple splicing OS=Homo sapiens GN=RBPMS PE=1 SV=1 - [RBPMS_HUMAN]	-33.5	-16	-49.5	423			1	1	25.01	1	0	-40	1.477	0.851	0.181	0.309	3.115	3.222	0.319		5	0	15	10	10	10	-10	10	20	30	1.5	9	1	1	1	1	1	1	1	-5	-5	-5	-5	-5	-5	-5
177	P01009	SERPINA1;AAT;PI;PRO0684;PRO2209	Alpha-1-antitrypsin OS=Homo sapiens GN=SERPINA1 PE=1 SV=3 - [A1AT_HUMAN]	-22.5	-27.5	-50	424	-25	-20	27	29	137101	7080	8		1.03	1.993	1.896	1.143	1.541	1.187	0.991		0	5	5	0	5	0	0	10	5	15	4.5	4.5	3013	3007	3030	3035	3007	3062	2998	0	0	0	0	0	0	0
658	Q5TAX3	ZCCHC11;KIAA0191;TUT4	Terminal uridylyltransferase 4 OS=Homo sapiens GN=ZCCHC11 PE=1 SV=3 - [TUT4_HUMAN]	-18	-33	-51	425			1	1	26.97	1	0	-40	1.015	2.516	2.297	1.19	1.871	1.479	0.939		0	10	10	0	5	2.5	0	20	7.5	27.5	7	4.5	1	1	1	1	1	1	1	-5	-5	-5	-5	-5	-5	-5
507	Q9HBG7	LY9;CDABP0070	T-lymphocyte surface antigen Ly-9 OS=Homo sapiens GN=LY9 PE=1 SV=3 - [LY9_HUMAN]	-18	-33	-51	425			1	1	36.39	2	0	-40	0.955	0.447	0.15	1.183	2.963	0.817	0.325		0	10	15	0	10	0	-10	15	0	15	7	7	2	2	2	2	2	2	2	0	0	0	0	0	0	0
694	P23508	MCC	Colorectal mutant cancer protein OS=Homo sapiens GN=MCC PE=1 SV=2 - [CRCM_HUMAN]	-43	-8	-51	425			1	1	25.94	1	0	-40	1.173	1.187	0.988	2.864	1.078	0.374	0.99		0	0	0	20	0	8	0	0	28	28	2	9	1	1	1	1	1	1	1	-5	-5	-5	-5	-5	-5	-5
675	Q9NWK9	ZNHIT6;BCD1;C1orf181	Box C/D snoRNA protein 1 OS=Homo sapiens GN=ZNHIT6 PE=1 SV=1 - [BCD1_HUMAN]	-15.5	-36	-51.5	428			1	1	22.98	1	0	-40	1.62	0.616	0.414	0.599	0.795	1.465	1.102		10	5	8	5	0	2.5	0	23	7.5	30.5	6.5	1.5	1	1	1	1	1	1	1	-5	-5	-5	-5	-5	-5	-5
693	Q2TAZ0	ATG2A;KIAA0404	Autophagy-related protein 2 homolog A OS=Homo sapiens GN=ATG2A PE=1 SV=3 - [ATG2A_HUMAN]	-8	-44	-52	429			1	1	27.05	1	0	-40	2.069	0.768	0.342	0.752	0.942	1.173	0.935		20	0	8	0	0	0	0	28	0	28	9	1	1	1	1	1	1	1	1	-5	-5	-5	-5	-5	-5	-5
413	Q9Y570	PPME1;PME1;PP2593;PRO0750	Protein phosphatase methylesterase 1 OS=Homo sapiens GN=PPME1 PE=1 SV=3 - [PPME1_HUMAN]	-8	-44	-52	429			1	1	29.93	2	0	-40	3.029	1.052	0.382	1.188	1.032	0.969	1.113		20	0	8	0	0	0	0	28	0	28	9	1	1	1	1	1	1	1	1	-5	-5	-5	-5	-5	-5	-5
808	Q9NZR2	LRP1B;LRPDIT	Low-density lipoprotein receptor-related protein 1B OS=Homo sapiens GN=LRP1B PE=1 SV=2 - [LRP1B_HUMAN]	-26	-26	-52	429			1	1	20.88	1	0	-40	0.214	0.894	0.883	0.23	1.032	0.962	0.214		20	0	0	20	0	0	-10	10	10	20	9	9	1	1	1	1	1	1	1	-5	-5	-5	-5	-5	-5	-5
42	Q99466	NOTCH4;INT3	Neurogenic locus notch homolog protein 4 OS=Homo sapiens GN=NOTCH4 PE=1 SV=2 - [NOTC4_HUMAN]	-33.5	-19	-52.5	432			1	1	32.24	2	0	-40	0.725	0.738	1.08	0.816	0.485	0.641	1.076		2.5	2.5	0	0	10	4	0	5	14	19	1.5	7	2	2	2	2	2	2	2	0	0	0	0	0	0	0
510	P00738	HP	Haptoglobin OS=Homo sapiens GN=HP PE=1 SV=1 - [HPT_HUMAN]	-18	-35.5	-53.5	433	-25	-20	13	26	15337.8	822	8		0.933	3.151	2.126	0.858	1.599	1.184	0.635		0	10	10	0	5	0	-5	15	0	15	4	1.5	519	506	522	517	506	522	506	0	0	0	0	0	0	0
516	P01871	IGHM	Ig mu chain C region OS=Homo sapiens GN=IGHM PE=1 SV=3 - [IGHM_HUMAN]	-34.25	-20	-54.25	434	-25	-20	17	17	1562.33	87	8		0.671	0.844	1.055	0.64	0.606	0.841	0.885		2.5	0	0	5	5	0	0	2.5	10	12.5	0.25	7	64	62	63	64	63	64	63	0	0	0	0	0	0	0
559	Q7Z7M0	MEGF8;C19orf49;EGFL4;KIAA0817	Multiple epidermal growth factor-like domains protein 8 OS=Homo sapiens GN=MEGF8 PE=1 SV=2 - [MEGF8_HUMAN]	-23.5	-32.25	-55.75	435			1	1	112.87	2	0	-40	0.849	4.042	1.434	0.734	3.661	1.527	0.305		0	20	2.5	2.5	10	5	-10	12.5	7.5	20	9	5.25	1	1	1	1	1	1	1	-5	-5	-5	-5	-5	-5	-5
678	P07339	CTSD;CPSD	Cathepsin D OS=Homo sapiens GN=CTSD PE=1 SV=1 - [CATD_HUMAN]	-36	-20	-56	436			1	1	39.73	1	0	-40	0.624	1.183	1.453	0.766	0.301	0.305	0.776		5	0	2.5	0	10	8	0	7.5	18	25.5	1.5	7	1	1	1	1	1	1	1	-5	-5	-5	-5	-5	-5	-5
670	Q9NX70	MED29;IXL	Mediator of RNA polymerase II transcription subunit 29 OS=Homo sapiens GN=MED29 PE=1 SV=1 - [MED29_HUMAN]	-28	-28.5	-56.5	437			1	1	24.45	1	0	-40	1.523	1.263	0.902	0.824	1.503	2.016	1.102		10	2	0	0	5	10	0	12	15	27	5	1.5	1	1	1	1	1	1	1	-5	-5	-5	-5	-5	-5	-5
164	O43390	HNRNPR;HNRPR	Heterogeneous nuclear ribonucleoprotein R OS=Homo sapiens GN=HNRNPR PE=1 SV=1 - [HNRPR_HUMAN]	-18	-39	-57	438			1	1	87.92	28	0	-40	1.688	1.118	0.325	1.065	1.032	0.962	1.082		10	0	8	0	0	0	0	18	0	18	4	1	3	2	2	3	3	3	3	0	0	0	0	0	0	0
38	Q8WWN8	ARAP3;CENTD3	Arf-GAP with Rho-GAP domain, ANK repeat and PH domain-containing protein 3 OS=Homo sapiens GN=ARAP3 PE=1 SV=1 - [ARAP3_HUMAN]	-21	-36	-57	438			1	1	24.41	2	0	-40	0.474	1.117	1.787	1.227	1.196	0.75	0.768		10	0	5	2	0	2	0	15	4	19	4	0	2	2	2	2	2	2	2	0	0	0	0	0	0	0
296	Q9UNN5	FAF1;UBXD12;UBXN3A;CGI-03	FAS-associated factor 1 OS=Homo sapiens GN=FAF1 PE=1 SV=2 - [FAF1_HUMAN]	-26	-32.5	-58.5	440			1	1	36.77	2	0	-40	0.974	2.054	1.849	1.325	1.63	1.095	0.889		0	10	5	2	5	0	0	15	7	22	4	5.5	1	1	1	1	1	1	1	-5	-5	-5	-5	-5	-5	-5
18	P25774	CTSS	Cathepsin S OS=Homo sapiens GN=CTSS PE=1 SV=3 - [CATS_HUMAN]	-32.25	-26.5	-58.75	441			1	1	34.68	2	0	-40	0.719	1.174	1.526	0.923	0.566	0.581	0.947		2.5	0	5	0	5	4	0	7.5	9	16.5	0.25	4.5	2	2	2	2	2	2	2	0	0	0	0	0	0	0
687	A6ZKI3	FAM127A;CXX1;MAR8;MAR8C;MART8	Protein FAM127A OS=Homo sapiens GN=FAM127A PE=1 SV=1 - [F127A_HUMAN]	-35.25	-23.5	-58.75	441			1	1	25.07	1	0	-40	0.971	0.724	0.554	0.467	0.563	0.909	0.753		0	2.5	4	10	5	0	0	6.5	15	21.5	3.25	6.5	1	1	1	1	1	1	1	-5	-5	-5	-5	-5	-5	-5
662	Q8IV53	DENND1C;FAM31C	DENN domain-containing protein 1C OS=Homo sapiens GN=DENND1C PE=1 SV=1 - [DEN1C_HUMAN]	-20	-39.25	-59.25	443			1	1	22.18	1	0	-40	1.207	2.3	1.674	1.091	1.458	1.192	0.89		2	10	5	0	2.5	0	0	17	2.5	19.5	8	3.25	1	1	1	1	1	1	1	-5	-5	-5	-5	-5	-5	-5
40	P07108	DBI	Acyl-CoA-binding protein OS=Homo sapiens GN=DBI PE=1 SV=2 - [ACBP_HUMAN]	-26	-34.25	-60.25	444			1	1	103.5	8	0	-40	1.63	1.052	0.816	1.119	1.336	1.072	0.99		10	0	0	0	2.5	0	0	10	2.5	12.5	4	3.25	5	5	5	5	5	5	5	0	0	0	0	0	0	0
775	Q6PI77	BHLHB9;KIAA1701	Protein BHLHb9 OS=Homo sapiens GN=BHLHB9 PE=2 SV=1 - [BHLH9_HUMAN]	-29.25	-31	-60.25	444			1	1	22.73	1	0	-40	1.547	1.4	1.24	1.87	0.931	0.693	1.388		10	2.5	0	10	0	2	-2	10.5	10	20.5	5.25	4	1	1	1	1	1	1	1	-5	-5	-5	-5	-5	-5	-5
673	Q9UQN3	CHMP2B;CGI-84	Charged multivesicular body protein 2b OS=Homo sapiens GN=CHMP2B PE=1 SV=1 - [CHM2B_HUMAN]	-42.25	-18	-60.25	444			1	1	27.08	1	0	-40	0.697	0.756	0.932	0.319	1.308	3.579	0.87		2.5	0	0	10	2	10	0	2.5	22	24.5	0.25	5	1	1	1	1	1	1	1	-5	-5	-5	-5	-5	-5	-5
661	O60814	HIST1H2BK;H2BFT;HIRIP1	Histone H2B type 1-K OS=Homo sapiens GN=HIST1H2BK PE=1 SV=3 - [H2B1K_HUMAN]	-32.5	-28	-60.5	447			1	1	33.73	1	0	-40	1.204	1.548	1.184	1.39	1.6	1.077	0.933		2	5	0	5	5	0	0	7	10	17	5.5	7	1	1	1	1	1	1	1	-5	-5	-5	-5	-5	-5	-5
689	Q9HCJ6	VAT1L;KIAA1576	Synaptic vesicle membrane protein VAT-1 homolog-like OS=Homo sapiens GN=VAT1L PE=1 SV=2 - [VAT1L_HUMAN]	-23	-38.5	-61.5	448			1	1	24.2	1	0	-40	1.395	0.631	0.369	0.576	0.844	1.214	0.827		5	5	8	5	0	0	0	18	5	23	4	1.5	1	1	1	1	1	1	1	-5	-5	-5	-5	-5	-5	-5
667	Q86TB3	ALPK2;HAK	Alpha-protein kinase 2 OS=Homo sapiens GN=ALPK2 PE=2 SV=3 - [ALPK2_HUMAN]	-36.75	-24.75	-61.5	448			1	1	34.53	1	0	-40	1.09	1.443	1.497	0.606	1.347	2.553	1.146		0	2.5	2.5	5	2.5	10	0	5	17.5	22.5	3.25	2.75	1	1	1	1	1	1	1	-5	-5	-5	-5	-5	-5	-5
776	Q8N3F0	MTURN;C7orf41	UPF0452 protein C7orf41 OS=Homo sapiens GN=C7orf41 PE=2 SV=2 - [CG041_HUMAN]	-36.5	-25.25	-61.75	450			1	1	26.06	1	0	-40	1.149	0.579	0.654	1.573	0.748	0.626	1.314		0	5	4	10	2.5	4	-2	7	14.5	21.5	1.5	5.25	1	1	1	1	1	1	1	-5	-5	-5	-5	-5	-5	-5
672	Q96AE4	FUBP1	Far upstream element-binding protein 1 OS=Homo sapiens GN=FUBP1 PE=1 SV=3 - [FUBP1_HUMAN]	-36	-26	-62	451			1	1	23.88	1	0	-40	0.982	1.656	1.393	1.518	1.261	0.697	0.838		0	5	2.5	10	2	2	0	7.5	14	21.5	1.5	5	1	1	1	1	1	1	1	-5	-5	-5	-5	-5	-5	-5
297	Q02747	GUCA2A;GUCA2	Guanylin OS=Homo sapiens GN=GUCA2A PE=1 SV=2 - [GUC2A_HUMAN]	-28	-34.75	-62.75	452			1	1	44.08	2	0	-40	1.393	1.54	1.056	1.398	1.357	0.941	0.968		5	5	0	5	2.5	0	0	10	7.5	17.5	7	2.75	1	1	1	1	1	1	1	-5	-5	-5	-5	-5	-5	-5
29	Q13231	CHIT1	Chitotriosidase-1 OS=Homo sapiens GN=CHIT1 PE=1 SV=1 - [CHIT1_HUMAN]	-38	-24.75	-62.75	452			1	1	176.81	4	0	-40	0.921	1.261	1.033	0.711	1.593	1.739	0.855		0	2	0	2.5	5	5	0	2	12.5	14.5	0	2.75	4	4	4	4	4	4	4	0	0	0	0	0	0	0
519	P01876	IGHA1	Ig alpha-1 chain C region OS=Homo sapiens GN=IGHA1 PE=1 SV=2 - [IGHA1_HUMAN]	-28	-35	-63	454	-25	-20	7	7	217.48	16	8		0.79	1.54	1.393	0.862	0.858	0.788	0.772		0	5	2.5	0	0	0	0	7.5	0	7.5	1.5	2	11	11	12	11	11	12	11	0	0	0	0	0	0	0
683	P17027	ZNF23;KOX16;ZNF359;ZNF612	Zinc finger protein 23 OS=Homo sapiens GN=ZNF23 PE=2 SV=3 - [ZNF23_HUMAN]	-23	-40.5	-63.5	455			1	1	24.64	1	0	-40	1.065	3.557	2.13	1.162	1.805	1.006	0.646		0	10	10	0	5	0	-5	15	0	15	7	4.5	1	1	1	1	1	1	1	-5	-5	-5	-5	-5	-5	-5
41	F5GYI3	UBAP1L	Ubiquitin-associated protein 1-like OS=Homo sapiens GN=UBAP1L PE=2 SV=1 - [UBA1L_HUMAN]	-24.75	-39	-63.75	456			1	1	25	2	0	-40	0.669	1.356	1.873	1.126	0.958	0.799	0.937		5	2.5	5	0	0	0	0	12.5	0	12.5	2.75	1	2	2	2	2	2	2	2	0	0	0	0	0	0	0
723	P22455	FGFR4;JTK2;TKF	Fibroblast growth factor receptor 4 OS=Homo sapiens GN=FGFR4 PE=1 SV=2 - [FGFR4_HUMAN]	-31	-33	-64	457			1	1	24.13	1	0	-40	1	3.456	1.746	1.172	2.269	0.993	0.512		0	10	5	0	10	0	-5	10	5	15	4	7	1	1	1	1	1	1	1	-5	-5	-5	-5	-5	-5	-5
37	Q8IUB2	WFDC3;WAP14	WAP four-disulfide core domain protein 3 OS=Homo sapiens GN=WFDC3 PE=2 SV=1 - [WFDC3_HUMAN]	-37.25	-26.75	-64	457			1	1	27.05	2	0	-40	0.72	0.765	1.17	0.738	0.616	0.933	1.116		2.5	0	0	2.5	5	0	0	2.5	7.5	10	0.25	5.75	2	2	2	2	2	2	2	0	0	0	0	0	0	0
397	P22732	SLC2A5;GLUT5	Solute carrier family 2, facilitated glucose transporter member 5 OS=Homo sapiens GN=SLC2A5 PE=1 SV=1 - [GTR5_HUMAN]	-24	-41	-65	459			1	1	28.64	2	0	-40	1.402	0.646	0.621	1.118	0.807	0.987	1.365		5	5	4	0	0	0	-2	12	-2	10	4	1	2	2	2	2	2	2	2	0	0	0	0	0	0	0
22	Q9Y210	TRPC6;TRP6	Short transient receptor potential channel 6 OS=Homo sapiens GN=TRPC6 PE=1 SV=1 - [TRPC6_HUMAN]	-31.75	-33.5	-65.25	460			1	1	27.72	3	0	-40	1.143	1.39	1.349	1.439	1.089	0.751	1.124		0	2.5	2.5	5	0	0	0	5	5	10	3.25	1.5	2	2	2	3	2	3	2	0	0	0	0	0	0	0
23	Q13228	SELENBP1;SBP	Selenium-binding protein 1 OS=Homo sapiens GN=SELENBP1 PE=1 SV=2 - [SBP1_HUMAN]	-33.5	-31.75	-65.25	460			1	1	48.4	3	0	-40	1.401	1.095	0.826	1.172	1.485	1.36	1.071		5	0	0	0	2.5	2.5	0	5	5	10	1.5	3.25	2	2	2	2	2	2	2	0	0	0	0	0	0	0
591	P00739	HPR	Haptoglobin-related protein OS=Homo sapiens GN=HPR PE=1 SV=2 - [HPTR_HUMAN]	-24	-41.5	-65.5	462	-25	-20	2	16	6405.94	338	2		0.921	3.193	2.187	0.845	1.609	1.206	0.627		0	10	10	0	5	0	-5	15	0	15	4	1.5	209	204	209	208	204	210	205	0	0	0	0	0	0	0
30	Q8N239	KLHL34	Kelch-like protein 34 OS=Homo sapiens GN=KLHL34 PE=2 SV=1 - [KLH34_HUMAN]	-34.75	-31	-65.75	463			1	1	54.23	10	0	-40	0.699	1.002	1.399	0.648	0.882	1.491	1.003		2.5	0	2.5	5	0	2.5	0	5	7.5	12.5	0.25	1.5	7	7	7	7	7	7	7	0	0	0	0	0	0	0
778	P40222	TXLNA;TXLN	Alpha-taxilin OS=Homo sapiens GN=TXLNA PE=1 SV=3 - [TXLNA_HUMAN]	-33	-33	-66	464			1	1	24.06	1	0	-40	1.59	0.927	0.825	1.664	1.064	0.92	1.435		10	0	0	10	0	0	-2	8	8	16	4	4	1	1	1	1	1	1	1	-5	-5	-5	-5	-5	-5	-5
81	P07384	CAPN1;CANPL1;PIG30	Calpain-1 catalytic subunit OS=Homo sapiens GN=CAPN1 PE=1 SV=1 - [CAN1_HUMAN]	-28.5	-38	-66.5	465			1	1	208.96	4	0	-40	0.545	0.787	1.752	1.276	1.019	0.964	1.231		5	0	5	2	0	0	0	10	2	12	1.5	0	3	3	3	3	3	3	3	0	0	0	0	0	0	0
33	P01857	IGHG1	Ig gamma-1 chain C region OS=Homo sapiens GN=IGHG1 PE=1 SV=1 - [IGHG1_HUMAN]	-30.5	-36	-66.5	465	-25	-20	8	10	1124.49	54	8		0.651	0.956	1.176	0.813	1.008	0.99	0.819		5	0	0	0	0	0	0	5	0	5	1.5	1	25	24	25	26	24	26	24	0	0	0	0	0	0	0
524	P00747	PLG	Plasminogen OS=Homo sapiens GN=PLG PE=1 SV=2 - [PLMN_HUMAN]	-30.5	-36	-66.5	465	-25	-20	27	27	3860.75	161	8		0.646	0.889	1.178	0.772	0.893	1.009	0.902		5	0	0	0	0	0	0	5	0	5	1.5	1	102	101	98	105	102	104	104	0	0	0	0	0	0	0
804	P52657	GTF2A2;TF2A2	Transcription initiation factor IIA subunit 2 OS=Homo sapiens GN=GTF2A2 PE=1 SV=1 - [T2AG_HUMAN]	-29.5	-37.25	-66.75	468			1	1	23.26	1	0	-40	1.425	0.442	0.659	1.577	0.674	0.922	2.153		5	10	4	10	2.5	0	-10	9	2.5	11.5	6.5	5.25	1	1	1	1	1	1	1	-5	-5	-5	-5	-5	-5	-5
175	P20339	RAB5A;RAB5	Ras-related protein Rab-5A OS=Homo sapiens GN=RAB5A PE=1 SV=2 - [RAB5A_HUMAN]	-39	-27.75	-66.75	468			1	1	36.54	4	0	-40	0.834	0.894	0.876	0.635	0.728	0.709	0.784		0	0	0	5	2.5	2	0	0	9.5	9.5	1	2.75	3	4	3	3	4	4	3	0	0	0	0	0	0	0
390	Q9NVR0	KLHL11	Kelch-like protein 11 OS=Homo sapiens GN=KLHL11 PE=1 SV=1 - [KLH11_HUMAN]	-25.5	-41.5	-67	470			1	1	30.07	2	0	-40	1.03	1.052	0.162	1.065	1.032	1.057	0.991		0	0	15	0	0	0	0	15	0	15	2	1	1	2	2	1	2	2	1	-5	0	0	-5	0	0	-5
573	P16471	PRLR	Prolactin receptor OS=Homo sapiens GN=PRLR PE=1 SV=1 - [PRLR_HUMAN]	-26	-41	-67	470			1	1	29.63	2	0	-40	2.462	0.759	1.077	1.18	0.304	0.915	3.542		20	0	0	0	10	0	-10	10	0	10	9	4	1	1	1	1	1	1	1	-5	-5	-5	-5	-5	-5	-5
682	Q5T1V6	DDX59;ZNHIT5	Probable ATP-dependent RNA helicase DDX59 OS=Homo sapiens GN=DDX59 PE=1 SV=1 - [DDX59_HUMAN]	-31	-36.25	-67.25	472			1	1	20.76	1	0	-40	1.548	1.181	0.813	1.217	1.355	1.205	1.08		10	0	0	2	2.5	0	0	10	4.5	14.5	4	4.25	1	1	1	1	1	1	1	-5	-5	-5	-5	-5	-5	-5
181	P00519	ABL1;ABL;JTK7	Tyrosine-protein kinase ABL1 OS=Homo sapiens GN=ABL1 PE=1 SV=4 - [ABL1_HUMAN]	-34	-33.5	-67.5	473			1	1	29.68	3	0	-40	1.223	0.928	0.582	0.66	0.949	1.12	0.777		2	0	4	5	0	0	0	6	5	11	0	1.5	2	2	2	2	2	2	2	0	0	0	0	0	0	0
396	P12109	COL6A1	Collagen alpha-1(VI) chain OS=Homo sapiens GN=COL6A1 PE=1 SV=3 - [CO6A1_HUMAN]	-34.75	-33.5	-68.25	474			1	1	58.25	3	0	-40	0.562	0.737	1.066	0.506	1.06	1.728	0.824		5	2.5	0	5	0	5	0	7.5	10	17.5	2.75	1.5	1	1	1	1	1	1	1	-5	-5	-5	-5	-5	-5	-5
212	Q9BRS2	RIOK1	Serine/threonine-protein kinase RIO1 OS=Homo sapiens GN=RIOK1 PE=1 SV=2 - [RIOK1_HUMAN]	-30.5	-38	-68.5	475			1	1	30.66	3	0	-40	0.752	0.663	0.863	0.991	0.976	0.978	0.991		0	5	0	0	0	0	0	5	0	5	4.5	2	2	2	2	2	2	2	2	0	0	0	0	0	0	0
400	P60660	MYL6	Myosin light polypeptide 6 OS=Homo sapiens GN=MYL6 PE=1 SV=2 - [MYL6_HUMAN]	-28	-41	-69	476			1	1	236.95	6	0	-40	1.545	0.976	0.832	1.184	1.032	0.995	1.448		10	0	0	0	0	0	-2	8	-2	6	4	1	4	4	4	4	4	4	4	0	0	0	0	0	0	0
477	P01023	A2M;CPAMD5;FWP007	Alpha-2-macroglobulin OS=Homo sapiens GN=A2M PE=1 SV=3 - [A2MG_HUMAN]	-36	-33	-69	476	-25	-20	58	68	28446	1324	8		0.794	1.026	1.017	0.947	0.822	0.742	0.826		0	0	0	0	0	2	0	0	2	2	1	2	558	559	558	572	565	573	568	0	0	0	0	0	0	0
529	P04114	APOB	Apolipoprotein B-100 OS=Homo sapiens GN=APOB PE=1 SV=2 - [APOB_HUMAN]	-35	-34.25	-69.25	478	-25	-20	222	227	44111.4	2222	8		0.856	0.832	0.923	0.723	0.818	1.053	0.96		0	0	0	2.5	0	0	0	0	2.5	2.5	2	0.25	1278	1267	1267	1283	1274	1279	1284	0	0	0	0	0	0	0
475	P01833	PIGR	Polymeric immunoglobulin receptor OS=Homo sapiens GN=PIGR PE=1 SV=4 - [PIGR_HUMAN]	-35.25	-34	-69.25	478			1	1	161.78	3	0	-40	1.181	0.722	0.717	0.886	1.119	1.503	1.188		0	2.5	2	0	0	5	0	4.5	5	9.5	0.25	1	2	2	2	2	2	2	2	0	0	0	0	0	0	0
780	Q6ZMR5	TMPRSS11A;ECRG1;HATL1;HESP	Transmembrane protease serine 11A OS=Homo sapiens GN=TMPRSS11A PE=1 SV=1 - [TM11A_HUMAN]	-22.25	-47.25	-69.5	480			1	1	20.6	1	0	-40	0.692	2.432	2.206	0.72	1.086	0.962	0.636		2.5	10	10	2.5	0	0	-5	17.5	-2.5	15	5.25	0.25	1	1	1	1	1	1	1	-5	-5	-5	-5	-5	-5	-5
679	Q9UMR5	PPT2	Lysosomal thioesterase PPT2 OS=Homo sapiens GN=PPT2 PE=1 SV=4 - [PPT2_HUMAN]	-25.5	-44	-69.5	480			1	1	26.95	1	0	-40	0.61	1.247	2	0.834	1.01	1.204	0.991		5	2	10	0	0	0	0	17	0	17	2.5	1	1	1	1	1	1	1	1	-5	-5	-5	-5	-5	-5	-5
230	Q9BS40	LXN	Latexin OS=Homo sapiens GN=LXN PE=1 SV=2 - [LXN_HUMAN]	-30.5	-39	-69.5	480			1	1	50.8	3	0	-40	1.468	1.209	0.776	0.987	1.091	1.058	0.955		5	2	0	0	0	0	0	7	0	7	2.5	1	2	2	2	2	2	2	2	0	0	0	0	0	0	0
225	Q9P1Z9	CCDC180;C9orf174;KIAA1529	Coiled-coil domain-containing protein 180 OS=Homo sapiens GN=CCDC180 PE=2 SV=2 - [CC180_HUMAN]	-39	-30.5	-69.5	480			1	1	48.45	8	0	-40	1.086	1.082	0.972	1.449	1.204	0.772	0.984		0	0	0	5	2	0	0	0	7	7	1	2.5	7	7	7	7	7	7	7	0	0	0	0	0	0	0
779	Q9NQY0	BIN3	Bridging integrator 3 OS=Homo sapiens GN=BIN3 PE=1 SV=1 - [BIN3_HUMAN]	-39.5	-30	-69.5	480			1	1	0	1	0	-40	1.199	1.296	1.482	1.863	1.212	0.906	1.389		0	2	2.5	10	2	0	-2	2.5	10	12.5	3	5	1	1	1	1	1	1	1	-5	-5	-5	-5	-5	-5	-5
580	P02671	FGA	Fibrinogen alpha chain OS=Homo sapiens GN=FGA PE=1 SV=2 - [FIBA_HUMAN]	-35	-35	-70	485	-25	-20	7	7	1950.77	77	8		0.877	1.203	1.071	0.987	1.29	1.024	0.776		0	2	0	0	2	0	0	2	2	4	0	0	55	55	55	55	55	55	55	0	0	0	0	0	0	0
173	Q494X1	FAM153C	Protein FAM153C OS=Homo sapiens GN=FAM153C PE=2 SV=1 - [F153C_HUMAN]	-39	-31	-70	485			1	1	27.52	13	0	-40	0.852	0.905	1.056	0.547	0.76	1.43	1.033		0	0	0	5	0	2.5	0	0	7.5	7.5	1	1.5	5	5	5	5	5	5	5	0	0	0	0	0	0	0
405	Q15058	KIF14{ECO:0000312|HGNC:HGNC:19181}	Kinesin-like protein KIF14 OS=Homo sapiens GN=KIF14 PE=1 SV=1 - [KIF14_HUMAN]	-44	-26	-70	485			1	1	27.39	2	0	-40	0.777	0.962	1.215	0.454	0.885	1.945	0.995		0	0	0	10	0	5	0	0	15	15	1	4	1	1	1	1	1	1	1	-5	-5	-5	-5	-5	-5	-5
697	P38606	ATP6V1A;ATP6A1;ATP6V1A1;VPP2	V-type proton ATPase catalytic subunit A OS=Homo sapiens GN=ATP6V1A PE=1 SV=2 - [VATA_HUMAN]	-27	-44	-71	488			1	1	21	1	0	-40	1.724	1.052	0.622	1.108	1.032	0.965	1.033		10	0	4	0	0	0	0	14	0	14	4	1	1	1	1	1	1	1	1	-5	-5	-5	-5	-5	-5	-5
582	P02647	APOA1	Apolipoprotein A-I OS=Homo sapiens GN=APOA1 PE=1 SV=1 - [APOA1_HUMAN]	-35	-36	-71	488	-25	-20	33	34	67702.6	4074	8		0.936	0.925	0.888	0.871	0.943	0.968	0.919		0	0	0	0	0	0	0	0	0	0	2	1	2647	2644	2639	2665	2663	2673	2652	0	0	0	0	0	0	0
583	P02652	APOA2	Apolipoprotein A-II OS=Homo sapiens GN=APOA2 PE=1 SV=1 - [APOA2_HUMAN]	-35	-36	-71	488	-25	-20	9	9	29159.9	1425	8		0.929	0.919	0.989	0.848	0.868	0.962	0.991		0	0	0	0	0	0	0	0	0	0	2	1	728	732	729	729	726	727	733	0	0	0	0	0	0	0
696	Q96N76	UROC1	Urocanate hydratase OS=Homo sapiens GN=UROC1 PE=1 SV=1 - [HUTU_HUMAN]	-44	-27	-71	488			1	1	29.93	1	0	-40	0.967	1.023	0.967	1.718	1.111	0.6	0.926		0	0	0	10	0	4	0	0	14	14	1	4	1	1	1	1	1	1	1	-5	-5	-5	-5	-5	-5	-5
777	Q8TE82	SH3TC1	SH3 domain and tetratricopeptide repeat-containing protein 1 OS=Homo sapiens GN=SH3TC1 PE=1 SV=3 - [S3TC1_HUMAN]	-30	-41.25	-71.25	492			1	1	21.97	1	0	-40	0.592	0.575	1.319	1.278	0.749	0.809	1.377		5	5	0	2	2.5	0	-2	8	2.5	10.5	7	1.25	1	1	1	1	1	1	1	-5	-5	-5	-5	-5	-5	-5
392	Q92859	NEO1;IGDCC2;NGN	Neogenin OS=Homo sapiens GN=NEO1 PE=1 SV=2 - [NEO1_HUMAN]	-31.5	-39.75	-71.25	492			1	1	48.55	2	0	-40	0.874	0.636	0.59	0.789	1.335	1.393	0.821		0	5	4	0	2.5	2.5	0	9	5	14	4.5	0.25	1	1	1	1	1	1	1	-5	-5	-5	-5	-5	-5	-5
166	Q6ZN30	BNC2{ECO:0000312|HGNC:HGNC:30988}	Zinc finger protein basonuclin-2 OS=Homo sapiens GN=BNC2 PE=1 SV=1 - [BNC2_HUMAN]	-32.25	-39	-71.25	492			1	1	32.26	4	0	-40	0.844	0.731	0.729	0.824	1.023	1.061	0.853		0	2.5	2	0	0	0	0	4.5	0	4.5	3.25	1	2	2	2	2	2	2	2	0	0	0	0	0	0	0
408	P81605	DCD;AIDD;DSEP	Dermcidin OS=Homo sapiens GN=DCD PE=1 SV=2 - [DCD_HUMAN]	-41.25	-30	-71.25	492			1	1	82.77	3	0	-40	1.07	1.452	0.945	1.346	1.64	0.862	0.706		0	2.5	0	5	5	0	-2	0.5	8	8.5	3.25	7	1	1	1	1	1	1	1	-5	-5	-5	-5	-5	-5	-5
498	P28906	CD34	Hematopoietic progenitor cell antigen CD34 OS=Homo sapiens GN=CD34 PE=1 SV=2 - [CD34_HUMAN]	-38	-33.5	-71.5	496			1	1	67.13	3	0	-40	0.694	1.464	1.45	1.469	1.306	0.621	0.696		2.5	2.5	2.5	5	2	4	-2	5.5	9	14.5	1.5	2.5	1	1	1	1	1	1	1	-5	-5	-5	-5	-5	-5	-5
231	Q9H9Q4	NHEJ1;XLF	Non-homologous end-joining factor 1 OS=Homo sapiens GN=NHEJ1 PE=1 SV=1 - [NHEJ1_HUMAN]	-38	-33.5	-71.5	496			1	1	78.28	19	0	-40	1.3	0.874	0.8	1.37	1.127	0.992	1.209		2	0	0	5	0	0	0	2	5	7	0	1.5	10	10	10	10	10	10	10	0	0	0	0	0	0	0
483	P01024	C3;CPAMD1	Complement C3 OS=Homo sapiens GN=C3 PE=1 SV=2 - [CO3_HUMAN]	-36	-36	-72	498	-25	-20	112	116	67326.6	2752	8		0.851	1.048	1.119	0.858	0.918	0.975	0.961		0	0	0	0	0	0	0	0	0	0	1	1	1666	1679	1673	1685	1689	1705	1680	0	0	0	0	0	0	0
788	Q92828	CORO2A;IR10;WDR2	Coronin-2A OS=Homo sapiens GN=CORO2A PE=2 SV=2 - [COR2A_HUMAN]	-36	-36	-72	498			1	1	24.24	1	0	-40	1.51	0.96	0.962	1.684	1.072	0.978	1.534		10	0	0	10	0	0	-5	5	5	10	4	4	1	1	1	1	1	1	1	-5	-5	-5	-5	-5	-5	-5
554	Q86TD4	SRL	Sarcalumenin OS=Homo sapiens GN=SRL PE=2 SV=2 - [SRCA_HUMAN]	-36	-36	-72	498			1	1	33.73	2	0	-40	0.321	0.851	0.847	0.348	1.032	0.962	0.324		10	0	0	10	0	0	-10	0	0	0	4	4	2	2	2	2	2	2	2	0	0	0	0	0	0	0
215	O43432	EIF4G3	Eukaryotic translation initiation factor 4 gamma 3 OS=Homo sapiens GN=EIF4G3 PE=1 SV=2 - [IF4G3_HUMAN]	-34.25	-38	-72.25	501			1	1	30.15	2	0	-40	0.809	0.706	0.936	0.873	0.836	1.042	1.086		0	2.5	0	0	0	0	0	2.5	0	2.5	3.25	2	2	2	2	2	2	2	2	0	0	0	0	0	0	0
214	Q8IYT4	KATNAL2{ECO:0000255|HAMAP-Rule:MF_03025}	Katanin p60 ATPase-containing subunit A-like 2 OS=Homo sapiens GN=KATNAL2 PE=1 SV=3 - [KATL2_HUMAN]	-34.25	-38	-72.25	501			1	1	31.37	3	0	-40	0.904	0.749	0.845	0.918	0.873	0.984	1.033		0	2.5	0	0	0	0	0	2.5	0	2.5	3.25	2	2	2	2	2	2	2	2	0	0	0	0	0	0	0
260	Q9HC62	SENP2;KIAA1331	Sentrin-specific protease 2 OS=Homo sapiens GN=SENP2 PE=1 SV=3 - [SENP2_HUMAN]	-37.25	-35	-72.25	501			1	1	43.09	3	0	-40	0.889	1.363	1.23	1.014	1.256	1.01	0.813		0	2.5	0	0	2	0	0	2.5	2	4.5	0.25	3	3	3	3	3	3	3	3	0	0	0	0	0	0	0
391	Q9UNP4	ST3GAL5;SIAT9;UNQ2510/PRO5998	Lactosylceramide alpha-2,3-sialyltransferase OS=Homo sapiens GN=ST3GAL5 PE=1 SV=4 - [SIAT9_HUMAN]	-35.25	-37.25	-72.5	504			1	1	35	2	0	-40	1.329	0.729	0.623	0.703	1.125	1.845	1.151		2	2.5	4	2.5	0	5	0	8.5	7.5	16	1.25	0.25	1	1	1	1	1	1	1	-5	-5	-5	-5	-5	-5	-5
256	O75628	REM1;GES;REM	GTP-binding protein REM 1 OS=Homo sapiens GN=REM1 PE=1 SV=2 - [REM1_HUMAN]	-39	-33.5	-72.5	504			1	1	371.34	17	0	-40	0.936	1.024	0.962	0.662	0.919	1.174	0.853		0	0	0	5	0	0	0	0	5	5	1	1.5	9	8	8	9	9	9	9	0	0	0	0	0	0	0
255	Q96T76	MMS19;MMS19L	MMS19 nucleotide excision repair protein homolog OS=Homo sapiens GN=MMS19 PE=1 SV=2 - [MMS19_HUMAN]	-39	-33.5	-72.5	504			1	1	62.86	3	0	-40	1.03	0.909	1.037	1.014	0.659	0.768	1.13		0	0	0	0	5	0	0	0	5	5	1	1.5	3	3	3	3	3	3	3	0	0	0	0	0	0	0
229	Q9UHB9	SRP68	Signal recognition particle subunit SRP68 OS=Homo sapiens GN=SRP68 PE=1 SV=2 - [SRP68_HUMAN]	-39	-33.5	-72.5	504			1	1	23.88	2	0	-40	1.191	0.95	0.928	1.403	1.013	0.854	1.18		0	0	0	5	0	0	0	0	5	5	1	1.5	2	2	2	2	2	2	2	0	0	0	0	0	0	0
383	Q13103	SPP2;SPP24	Secreted phosphoprotein 24 OS=Homo sapiens GN=SPP2 PE=1 SV=1 - [SPP24_HUMAN]	-40	-32.5	-72.5	504			1	1	116.57	3	0	-40	0.939	1.286	0.934	1.007	1.511	0.944	0.691		0	2	0	0	5	0	-2	0	3	3	0	4.5	2	2	2	3	2	3	2	0	0	0	0	0	0	0
398	P08493	MGP;MGLAP;GIG36	Matrix Gla protein OS=Homo sapiens GN=MGP PE=1 SV=2 - [MGP_HUMAN]	-29.75	-43	-72.75	509			1	1	38.93	2	0	-40	0.734	1.709	1.806	0.934	1.242	1.048	0.786		2.5	5	5	0	2	0	0	12.5	2	14.5	2.75	0	1	1	1	1	1	1	1	-5	-5	-5	-5	-5	-5	-5
412	O95866	G6B{ECO:0000312|EMBL:CAC83497.1}	Protein G6b OS=Homo sapiens GN=G6B PE=1 SV=1 - [G6B_HUMAN]	-34.5	-38.5	-73	510			1	1	51.99	3	0	-40	1.093	0.635	0.581	0.698	0.715	1.04	1.014		0	5	4	2.5	2.5	0	0	9	5	14	1.5	1.5	1	1	1	1	1	1	1	-5	-5	-5	-5	-5	-5	-5
356	Q9UJA2	CRLS1;C20orf155;CLS1	Cardiolipin synthase OS=Homo sapiens GN=CRLS1 PE=2 SV=1 - [CRLS1_HUMAN]	-35	-38	-73	510			1	1	34.97	4	0	-40	1.075	1.226	1.113	1.237	1.029	0.824	0.989		0	2	0	2	0	0	0	2	2	4	3	0	2	2	2	2	2	2	2	0	0	0	0	0	0	0
355	Q49AH0	CDNF;ARMETL1	Cerebral dopamine neurotrophic factor OS=Homo sapiens GN=CDNF PE=1 SV=2 - [CDNF_HUMAN]	-35	-38	-73	510			1	1	27.82	2	0	-40	1.074	1.213	1.207	1.245	1.104	0.963	1.084		0	2	0	2	0	0	0	2	2	4	3	0	2	2	2	2	2	2	2	0	0	0	0	0	0	0
372	P14543	NID1;NID	Nidogen-1 OS=Homo sapiens GN=NID1 PE=1 SV=3 - [NID1_HUMAN]	-35	-38	-73	510			1	1	122.92	5	0	-40	1.035	1.218	1.01	1.097	1.175	0.982	0.963		0	2	0	0	0	0	0	2	0	2	3	2	3	3	3	3	3	3	3	0	0	0	0	0	0	0
202	Q5D1E8	ZC3H12A{ECO:0000312|EMBL:EAX07346.1}	Ribonuclease ZC3H12A OS=Homo sapiens GN=ZC3H12A PE=1 SV=1 - [ZC12A_HUMAN]	-34.25	-39	-73.25	514			1	1	27.33	4	0	-40	0.869	0.711	0.873	1.059	0.862	0.789	1.048		0	2.5	0	0	0	0	0	2.5	0	2.5	3.25	1	4	4	4	4	4	4	4	0	0	0	0	0	0	0
382	P39060	COL18A1	Collagen alpha-1(XVIII) chain OS=Homo sapiens GN=COL18A1 PE=1 SV=5 - [COIA1_HUMAN]	-30.5	-43	-73.5	515			1	1	77.29	3	0	-40	1.054	1.627	1.857	0.976	0.928	1.162	1.22		0	5	5	0	0	0	0	10	0	10	4.5	2	1	1	1	1	1	1	1	-5	-5	-5	-5	-5	-5	-5
684	Q6ZRI6	C15orf39;FP6578	Uncharacterized protein C15orf39 OS=Homo sapiens GN=C15orf39 PE=1 SV=3 - [CO039_HUMAN]	-40	-33.5	-73.5	515			1	1	20.42	1	0	-40	1.107	1.246	1.104	0.94	1.588	1.683	0.994		0	2	0	0	5	5	0	2	10	12	3	1.5	1	1	1	1	1	1	1	-5	-5	-5	-5	-5	-5	-5
669	Q92854	SEMA4D;C9orf164;CD100;SEMAJ	Semaphorin-4D OS=Homo sapiens GN=SEMA4D PE=1 SV=1 - [SEM4D_HUMAN]	-43	-30.5	-73.5	515			1	1	43.78	1	0	-40	1.03	1.074	0.998	1.065	1.718	1.567	0.97		0	0	0	0	5	5	0	0	10	10	2	4.5	1	1	1	1	1	1	1	-5	-5	-5	-5	-5	-5	-5
416	O43242	PSMD3	26S proteasome non-ATPase regulatory subunit 3 OS=Homo sapiens GN=PSMD3 PE=1 SV=2 - [PSMD3_HUMAN]	-31.5	-42.25	-73.75	518			1	1	22.1	2	0	-40	1.256	0.641	0.65	1.143	0.738	0.835	1.291		2	5	4	0	2.5	0	0	11	2.5	13.5	2.5	0.25	1	1	1	1	1	1	1	-5	-5	-5	-5	-5	-5	-5
174	Q8IYA7	MKX;C10orf48;IRXL1	Homeobox protein Mohawk OS=Homo sapiens GN=MKX PE=2 SV=2 - [MKX_HUMAN]	-34.75	-39	-73.75	518			1	1	35.72	13	0	-40	0.734	1.047	1.337	1.081	0.906	1.023	1.116		2.5	0	2.5	0	0	0	0	5	0	5	0.25	1	6	6	6	6	6	6	6	0	0	0	0	0	0	0
402	Q15111	PLCL1	Inactive phospholipase C-like protein 1 OS=Homo sapiens GN=PLCL1 PE=1 SV=3 - [PLCL1_HUMAN]	-37	-36.75	-73.75	518			1	1	36.69	2	0	-40	1.242	1.306	1.144	1.18	1.472	1.379	1.103		2	2	0	0	2.5	2.5	0	4	5	9	4	3.25	1	1	1	1	1	1	1	-5	-5	-5	-5	-5	-5	-5
167	Q15744	CEBPE	CCAAT/enhancer-binding protein epsilon OS=Homo sapiens GN=CEBPE PE=1 SV=2 - [CEBPE_HUMAN]	-39	-34.75	-73.75	518			1	1	28.07	4	0	-40	0.805	1.188	1.143	0.857	1.392	1.425	0.837		0	0	0	0	2.5	2.5	0	0	5	5	1	0.25	3	3	3	3	3	3	3	0	0	0	0	0	0	0
168	Q68BL8	OLFML2B	Olfactomedin-like protein 2B OS=Homo sapiens GN=OLFML2B PE=2 SV=2 - [OLM2B_HUMAN]	-39	-34.75	-73.75	518			1	1	46.39	2	0	-40	0.779	0.91	0.946	0.859	1.427	1.367	0.821		0	0	0	0	2.5	2.5	0	0	5	5	1	0.25	2	2	2	2	2	2	2	0	0	0	0	0	0	0
331	P45381	ASPA;ACY2;ASP	Aspartoacylase OS=Homo sapiens GN=ASPA PE=1 SV=1 - [ACY2_HUMAN]	-35	-39	-74	523			1	1	42.56	4	0	-40	1.143	1.303	1.014	0.973	1.147	1.034	0.931		0	2	0	0	0	0	0	2	0	2	3	1	3	3	3	3	3	3	3	0	0	0	0	0	0	0
360	P04745	AMY1A;AMY1;;AMY1B;AMY1C	Alpha-amylase 1 OS=Homo sapiens GN=AMY1A PE=1 SV=2 - [AMY1_HUMAN]	-39	-35	-74	523			1	1	33.07	2	0	-40	1.106	1.029	0.936	1.1	1.245	1.156	1.019		0	0	0	0	2	0	0	0	2	2	1	3	2	2	2	2	2	2	2	0	0	0	0	0	0	0
706	P54764	EPHA4;HEK8;SEK;TYRO1	Ephrin type-A receptor 4 OS=Homo sapiens GN=EPHA4 PE=1 SV=1 - [EPHA4_HUMAN]	-43	-31	-74	523			1	1	24.08	1	0	-40	0.987	0.848	0.979	1.513	1.04	0.795	1.155		0	0	0	10	0	0	0	0	10	10	2	4	1	1	1	1	1	1	1	-5	-5	-5	-5	-5	-5	-5
531	Q6PJW8	CNST;C1orf71	Consortin OS=Homo sapiens GN=CNST PE=1 SV=3 - [CNST_HUMAN]	-46	-28	-74	523			1	1	44.1	3	0	-40	1.335	0.78	1.215	0.845	0.574	4.001	2.056		5	0	0	0	5	15	-10	-5	10	5	1.5	4.5	1	2	2	1	2	2	1	-5	0	0	-5	0	0	-5
668	O43399	TPD52L2	Tumor protein D54 OS=Homo sapiens GN=TPD52L2 PE=1 SV=2 - [TPD54_HUMAN]	-30.5	-44	-74.5	527			1	1	83.64	1	0	-40	1.042	1.825	1.683	1.078	1.062	0.962	0.974		0	5	5	0	0	0	0	10	0	10	4.5	1	1	1	1	1	1	1	1	-5	-5	-5	-5	-5	-5	-5
499	Q9Y266	NUDC	Nuclear migration protein nudC OS=Homo sapiens GN=NUDC PE=1 SV=1 - [NUDC_HUMAN]	-33.5	-41	-74.5	527			1	1	53.46	2	0	-40	1.311	0.578	0.629	0.882	1.103	1.813	1.447		2	5	4	0	0	5	-2	9	3	12	2.5	1	1	1	1	1	1	1	1	-5	-5	-5	-5	-5	-5	-5
586	P02746	C1QB	Complement C1q subcomponent subunit B OS=Homo sapiens GN=C1QB PE=1 SV=3 - [C1QB_HUMAN]	-34.5	-40	-74.5	527	-25	-20	3	3	236.84	8	4		0.657	0.957	1.267	0.772	0.785	0.904	0.881		5	0	0	0	0	0	0	5	0	5	1.5	1	3	3	3	3	3	3	4	0	0	0	0	0	0	0
690	O60825	PFKFB2	6-phosphofructo-2-kinase/fructose-2,6-bisphosphatase 2 OS=Homo sapiens GN=PFKFB2 PE=1 SV=2 - [F262_HUMAN]	-35.5	-39.25	-74.75	530			1	1	23.38	1	0	-40	0.94	0.625	0.753	0.768	0.726	1.085	1.146		0	5	0	0	2.5	0	0	5	2.5	7.5	4.5	3.25	1	1	1	1	1	1	1	-5	-5	-5	-5	-5	-5	-5
431	P48637	GSS	Glutathione synthetase OS=Homo sapiens GN=GSS PE=1 SV=1 - [GSHB_HUMAN]	-31	-44	-75	531			1	1	38.45	2	0	-40	1.536	1.171	0.858	1.003	0.929	1.058	1.14		10	0	0	0	0	0	0	10	0	10	4	1	1	1	1	1	1	1	1	-5	-5	-5	-5	-5	-5	-5
415	Q86UN3	RTN4RL2{ECO:0000312|HGNC:HGNC:23053}	Reticulon-4 receptor-like 2 OS=Homo sapiens GN=RTN4RL2 PE=1 SV=1 - [R4RL2_HUMAN]	-36.5	-38.5	-75	531			1	1	45.42	3	0	-40	1.472	1.118	0.68	0.633	0.861	1.237	0.907		5	0	2	5	0	0	0	7	5	12	1.5	1.5	1	1	1	1	1	1	1	-5	-5	-5	-5	-5	-5	-5
289	Q3ZCW2	LGALSL;GRP;HSPC159	Galectin-related protein OS=Homo sapiens GN=LGALSL PE=1 SV=2 - [LEGL_HUMAN]	-37	-38	-75	531			1	1	193.67	6	0	-40	1.18	1.048	0.721	1.002	1.143	1.191	0.907		0	0	2	0	0	0	0	2	0	2	1	2	4	4	5	5	4	5	4	0	0	0	0	0	0	0
290	O14960	LECT2	Leukocyte cell-derived chemotaxin-2 OS=Homo sapiens GN=LECT2 PE=1 SV=2 - [LECT2_HUMAN]	-37	-38	-75	531			1	1	86.18	5	0	-40	1.067	0.859	0.748	1.039	1.08	0.98	0.941		0	0	2	0	0	0	0	2	0	2	1	2	2	2	2	2	2	2	2	0	0	0	0	0	0	0
710	Q86TI0	TBC1D1;KIAA1108	TBC1 domain family member 1 OS=Homo sapiens GN=TBC1D1 PE=1 SV=2 - [TBCD1_HUMAN]	-44	-31	-75	531			1	1	0	1	0	-40	0.771	0.856	0.946	0.539	0.605	0.971	0.863		0	0	0	5	5	0	0	0	10	10	1	4	1	1	1	1	1	1	1	-5	-5	-5	-5	-5	-5	-5
261	Q15699	ALX1{ECO:0000312|HGNC:HGNC:1494}	ALX homeobox protein 1 OS=Homo sapiens GN=ALX1 PE=1 SV=2 - [ALX1_HUMAN]	-38	-37.25	-75.25	536			1	1	26.33	2	0	-40	1.063	1.098	0.891	0.923	1.378	1.308	0.874		0	0	0	0	2.5	0	0	0	2.5	2.5	2	0.25	2	2	2	2	2	2	2	0	0	0	0	0	0	0
291	Q6EEV6	SUMO4;SMT3H4	Small ubiquitin-related modifier 4 OS=Homo sapiens GN=SUMO4 PE=1 SV=2 - [SUMO4_HUMAN]	-38	-37.25	-75.25	536			1	1	65.4	12	0	-40	0.906	0.815	0.933	0.727	0.903	1.266	1.023		0	0	0	2.5	0	0	0	0	2.5	2.5	2	0.25	8	8	8	8	8	8	8	0	0	0	0	0	0	0
700	O60519	CREBL2	cAMP-responsive element-binding protein-like 2 OS=Homo sapiens GN=CREBL2 PE=1 SV=1 - [CRBL2_HUMAN]	-31.5	-44	-75.5	538			1	1	0	1	0	-40	0.927	0.594	0.642	1.068	0.804	0.764	1.014		0	5	4	0	0	0	0	9	0	9	4.5	1	1	1	1	1	1	1	1	-5	-5	-5	-5	-5	-5	-5
677	P57082	TBX4	T-box transcription factor TBX4 OS=Homo sapiens GN=TBX4 PE=1 SV=2 - [TBX4_HUMAN]	-32.5	-43	-75.5	538			1	1	22.43	1	0	-40	1.245	1.708	1.216	1.314	1.147	0.785	0.898		2	5	0	2	0	0	0	7	2	9	5.5	0	1	1	1	1	1	1	1	-5	-5	-5	-5	-5	-5	-5
216	Q68D20	PMS2CL;PMS2P13	Protein PMS2CL OS=Homo sapiens GN=PMS2CL PE=1 SV=1 - [PMS2L_HUMAN]	-36.5	-39	-75.5	538			1	1	39.34	3	0	-40	0.849	0.961	1.386	0.818	0.86	1.308	1.241		0	0	2.5	0	0	0	0	2.5	0	2.5	1	1	2	2	2	2	2	2	2	0	0	0	0	0	0	0
414	Q5T5B0	LCE3E;LEP17	Late cornified envelope protein 3E OS=Homo sapiens GN=LCE3E PE=2 SV=1 - [LCE3E_HUMAN]	-37.25	-38.5	-75.75	541			1	1	25.68	2	0	-40	1.225	0.74	0.684	1.387	0.919	0.762	1.148		2	2.5	2	5	0	0	0	6.5	5	11.5	1.25	1.5	1	1	1	1	1	1	1	-5	-5	-5	-5	-5	-5	-5
373	P08195	SLC3A2;MDU1	4F2 cell-surface antigen heavy chain OS=Homo sapiens GN=SLC3A2 PE=1 SV=3 - [4F2_HUMAN]	-38	-38	-76	542			1	1	92.62	3	0	-40	0.994	0.906	1.038	0.969	0.784	0.936	1.155		0	0	0	0	0	0	0	0	0	0	2	2	2	2	2	2	2	2	2	0	0	0	0	0	0	0
367	Q9BZL4	PPP1R12C{ECO:0000312|HGNC:HGNC:14947}	Protein phosphatase 1 regulatory subunit 12C OS=Homo sapiens GN=PPP1R12C PE=1 SV=1 - [PP12C_HUMAN]	-38	-38	-76	542			1	1	79.03	12	0	-40	0.957	0.841	0.917	1.305	0.935	0.778	1.112		0	0	0	2	0	0	0	0	2	2	2	0	9	9	9	9	8	8	9	0	0	0	0	0	0	0
370	P04278	SHBG	Sex hormone-binding globulin OS=Homo sapiens GN=SHBG PE=1 SV=2 - [SHBG_HUMAN]	-38	-38	-76	542			1	1	131.26	4	0	-40	0.816	0.796	1.148	0.9	0.766	1.018	1.193		0	0	0	0	0	0	0	0	0	0	2	2	2	2	2	2	2	2	2	0	0	0	0	0	0	0
701	Q8NHQ9	DDX55;KIAA1595	ATP-dependent RNA helicase DDX55 OS=Homo sapiens GN=DDX55 PE=1 SV=3 - [DDX55_HUMAN]	-40.5	-35.5	-76	542			1	1	37.41	1	0	-40	0.904	1.298	1.338	1.388	1.24	0.846	0.944		0	2	2.5	5	2	0	0	4.5	7	11.5	0	2.5	1	1	1	1	1	1	1	-5	-5	-5	-5	-5	-5	-5
257	Q9Y561	LRP12;ST7	Low-density lipoprotein receptor-related protein 12 OS=Homo sapiens GN=LRP12 PE=1 SV=1 - [LRP12_HUMAN]	-39	-37.25	-76.25	546			1	1	93.66	11	0	-40	0.847	1.111	1.122	0.749	0.945	1.047	0.872		0	0	0	2.5	0	0	0	0	2.5	2.5	1	0.25	4	4	4	4	4	4	4	0	0	0	0	0	0	0
259	Q9H2B2	SYT4;KIAA1342	Synaptotagmin-4 OS=Homo sapiens GN=SYT4 PE=1 SV=1 - [SYT4_HUMAN]	-39	-37.25	-76.25	546			1	1	32.76	2	0	-40	0.879	0.933	0.946	0.731	0.966	1.196	0.903		0	0	0	2.5	0	0	0	0	2.5	2.5	1	0.25	2	2	2	2	2	2	2	0	0	0	0	0	0	0
258	Q15399	TLR1;KIAA0012	Toll-like receptor 1 OS=Homo sapiens GN=TLR1 PE=1 SV=3 - [TLR1_HUMAN]	-39	-37.25	-76.25	546			1	1	39.23	3	0	-40	0.82	0.829	0.927	0.728	0.807	1.032	0.929		0	0	0	2.5	0	0	0	0	2.5	2.5	1	0.25	2	2	2	2	2	2	2	0	0	0	0	0	0	0
406	P12429	ANXA3;ANX3	Annexin A3 OS=Homo sapiens GN=ANXA3 PE=1 SV=3 - [ANXA3_HUMAN]	-43	-33.5	-76.5	549			1	1	53.5	2	0	-40	1.21	1.017	1.056	0.663	0.822	1.582	1.273		2	0	0	5	0	5	0	2	10	12	0	1.5	1	1	1	1	1	1	1	-5	-5	-5	-5	-5	-5	-5
401	P60900	PSMA6;PROS27	Proteasome subunit alpha type-6 OS=Homo sapiens GN=PSMA6 PE=1 SV=1 - [PSA6_HUMAN]	-43	-33.75	-76.75	550			1	1	64.52	2	0	-40	1.303	1.014	0.951	1.234	1.427	1.435	1.238		2	0	0	2	2.5	2.5	0	2	7	9	0	4.25	1	1	1	1	1	1	1	-5	-5	-5	-5	-5	-5	-5
352	Q9HD33	MRPL47;NCM1;CGI-204	39S ribosomal protein L47, mitochondrial OS=Homo sapiens GN=MRPL47 PE=1 SV=2 - [RM47_HUMAN]	-38	-39	-77	551			1	1	32.04	3	0	-40	0.981	0.937	0.941	1.135	0.929	0.952	1.029		0	0	0	0	0	0	0	0	0	0	2	1	3	3	3	3	3	3	3	0	0	0	0	0	0	0
357	Q9NZK5	CECR1;ADA2;ADGF;IDGFL	Adenosine deaminase CECR1 OS=Homo sapiens GN=CECR1 PE=1 SV=2 - [CECR1_HUMAN]	-38	-39	-77	551			1	1	64.26	4	0	-40	1.125	1.179	0.909	0.957	1.013	0.932	0.879		0	0	0	0	0	0	0	0	0	0	2	1	2	2	2	2	2	2	2	0	0	0	0	0	0	0
350	P53365	ARFIP2;POR1	Arfaptin-2 OS=Homo sapiens GN=ARFIP2 PE=1 SV=1 - [ARFP2_HUMAN]	-38	-39	-77	551			1	1	533.61	246	0	-40	1.114	1.137	0.987	1.113	0.991	0.944	1.062		0	0	0	0	0	0	0	0	0	0	2	1	4	4	4	4	4	4	4	0	0	0	0	0	0	0
335	P34820	BMP8B;BMP8	Bone morphogenetic protein 8B OS=Homo sapiens GN=BMP8B PE=2 SV=2 - [BMP8B_HUMAN]	-38	-39	-77	551			1	1	994.25	136	0	-40	1.044	1.082	0.998	1.081	0.976	0.93	1.009		0	0	0	0	0	0	0	0	0	0	2	1	122	122	122	122	122	122	122	0	0	0	0	0	0	0
340	O75815	BCAR3;NSP2;SH2D3B;UNQ271/PRO308	Breast cancer anti-estrogen resistance protein 3 OS=Homo sapiens GN=BCAR3 PE=1 SV=1 - [BCAR3_HUMAN]	-38	-39	-77	551			1	1	75.09	7	0	-40	1.03	1.052	0.999	1.065	1.032	0.962	0.991		0	0	0	0	0	0	0	0	0	0	2	1	3	3	3	3	3	3	3	0	0	0	0	0	0	0
353	Q5MAI5	CDKL4	Cyclin-dependent kinase-like 4 OS=Homo sapiens GN=CDKL4 PE=2 SV=1 - [CDKL4_HUMAN]	-38	-39	-77	551			1	1	29.42	2	0	-40	1.03	1.052	0.999	1.065	1.032	0.962	0.991		0	0	0	0	0	0	0	0	0	0	2	1	2	2	2	2	2	2	2	0	0	0	0	0	0	0
347	Q15392	DHCR24;KIAA0018	Delta(24)-sterol reductase OS=Homo sapiens GN=DHCR24 PE=1 SV=2 - [DHC24_HUMAN]	-38	-39	-77	551			1	1	31.68	4	0	-40	1.108	1.132	1.041	1.051	1.028	0.963	1.021		0	0	0	0	0	0	0	0	0	0	2	1	4	4	4	4	4	4	4	0	0	0	0	0	0	0
313	P14625	HSP90B1;GRP94;TRA1	Endoplasmin OS=Homo sapiens GN=HSP90B1 PE=1 SV=1 - [ENPL_HUMAN]	-38	-39	-77	551			1	1	128.1	4	0	-40	1.224	1.022	0.994	1.169	1.048	1.098	1.206		2	0	0	0	0	0	0	2	0	2	0	1	3	3	3	3	3	3	3	0	0	0	0	0	0	0
362	Q5SYB0	FRMPD1;FRMD2;KIAA0967	FERM and PDZ domain-containing protein 1 OS=Homo sapiens GN=FRMPD1 PE=1 SV=1 - [FRPD1_HUMAN]	-38	-39	-77	551			1	1	76.29	4	0	-40	0.864	0.799	0.94	0.835	0.929	1.148	1.029		0	0	0	0	0	0	0	0	0	0	2	1	2	2	2	2	2	2	2	0	0	0	0	0	0	0
349	O60234	GMFG	Glia maturation factor gamma OS=Homo sapiens GN=GMFG PE=1 SV=1 - [GMFG_HUMAN]	-38	-39	-77	551			1	1	269.07	6	0	-40	1.03	1.052	0.999	1.065	1.032	0.962	0.991		0	0	0	0	0	0	0	0	0	0	2	1	4	4	4	4	4	4	4	0	0	0	0	0	0	0
567	Q14116	IL18;IGIF;IL1F4	Interleukin-18 OS=Homo sapiens GN=IL18 PE=1 SV=1 - [IL18_HUMAN]	-38	-39	-77	551			1	1	50.66	9	0	-40	1.04	1.119	0.989	1.175	1.039	0.879	0.958		0	0	0	0	0	0	0	0	0	0	2	1	9	9	9	9	9	9	9	0	0	0	0	0	0	0
366	Q13416	ORC2;ORC2L	Origin recognition complex subunit 2 OS=Homo sapiens GN=ORC2 PE=1 SV=2 - [ORC2_HUMAN]	-38	-39	-77	551			1	1	59.54	57	0	-40	0.951	0.873	0.927	0.764	0.917	1.127	0.957		0	0	0	0	0	0	0	0	0	0	2	1	25	25	25	25	25	25	25	0	0	0	0	0	0	0
351	P40424	PBX1;PRL	Pre-B-cell leukemia transcription factor 1 OS=Homo sapiens GN=PBX1 PE=1 SV=1 - [PBX1_HUMAN]	-38	-39	-77	551			1	1	34.23	3	0	-40	1.03	1.052	0.999	1.065	1.032	0.962	0.991		0	0	0	0	0	0	0	0	0	0	2	1	3	3	3	3	3	3	3	0	0	0	0	0	0	0
341	Q9NYP3	DONSON;C21orf60	Protein downstream neighbor of Son OS=Homo sapiens GN=DONSON PE=1 SV=2 - [DONS_HUMAN]	-38	-39	-77	551			1	1	28.92	4	0	-40	1.03	1.052	0.999	1.065	1.032	0.962	0.991		0	0	0	0	0	0	0	0	0	0	2	1	3	3	3	3	3	3	3	0	0	0	0	0	0	0
342	P54198	HIRA;DGCR1;HIR;TUPLE1	Protein HIRA OS=Homo sapiens GN=HIRA PE=1 SV=2 - [HIRA_HUMAN]	-38	-39	-77	551			1	1	62.89	36	0	-40	1.03	1.052	0.999	1.065	1.032	0.962	0.991		0	0	0	0	0	0	0	0	0	0	2	1	5	5	5	5	5	5	5	0	0	0	0	0	0	0
344	Q75LS8	FKBP9P1;FKBP9L	Putative FK506-binding protein 9-like protein OS=Homo sapiens GN=FKBP9L PE=5 SV=1 - [FKB9L_HUMAN]	-38	-39	-77	551			1	1	25.22	6	0	-40	0.837	0.825	1.101	0.844	0.897	1.094	0.978		0	0	0	0	0	0	0	0	0	0	2	1	3	3	3	3	3	3	3	0	0	0	0	0	0	0
345	Q9NYY3	PLK2;SNK	Serine/threonine-protein kinase PLK2 OS=Homo sapiens GN=PLK2 PE=1 SV=3 - [PLK2_HUMAN]	-38	-39	-77	551			1	1	49.4	5	0	-40	1.006	1.073	0.978	0.949	1.082	1.037	0.965		0	0	0	0	0	0	0	0	0	0	2	1	5	5	5	5	5	5	5	0	0	0	0	0	0	0
343	Q7Z7G8	VPS13B;CHS1;COH1;KIAA0532	Vacuolar protein sorting-associated protein 13B OS=Homo sapiens GN=VPS13B PE=1 SV=2 - [VP13B_HUMAN]	-38	-39	-77	551			1	1	47.6	5	0	-40	1.03	1.052	0.999	1.065	1.032	0.962	0.991		0	0	0	0	0	0	0	0	0	0	2	1	5	5	5	5	5	5	5	0	0	0	0	0	0	0
332	O96006	ZBED1;ALTE;DREF;KIAA0785;TRAMP	Zinc finger BED domain-containing protein 1 OS=Homo sapiens GN=ZBED1 PE=1 SV=1 - [ZBED1_HUMAN]	-38	-39	-77	551			1	1	111.26	14	0	-40	1.03	1.052	0.999	1.065	1.032	0.962	0.991		0	0	0	0	0	0	0	0	0	0	2	1	12	12	12	13	12	12	13	0	0	0	0	0	0	0
354	Q9Y6R6	ZNF780B;ZNF779	Zinc finger protein 780B OS=Homo sapiens GN=ZNF780B PE=2 SV=1 - [Z780B_HUMAN]	-38	-39	-77	551			1	1	42.05	7	0	-40	1.03	1.052	0.999	1.065	1.032	0.962	0.991		0	0	0	0	0	0	0	0	0	0	2	1	2	2	2	2	2	2	2	0	0	0	0	0	0	0
359	O75443	TECTA	Alpha-tectorin OS=Homo sapiens GN=TECTA PE=1 SV=3 - [TECTA_HUMAN]	-39	-38	-77	551			1	1	27.26	2	0	-40	0.855	0.918	1.017	0.98	0.848	0.833	0.961		0	0	0	0	0	0	0	0	0	0	1	2	2	2	2	2	2	2	2	0	0	0	0	0	0	0
330	Q96RY7	IFT140;KIAA0590;WDTC2	Intraflagellar transport protein 140 homolog OS=Homo sapiens GN=IFT140 PE=1 SV=1 - [IF140_HUMAN]	-39	-38	-77	551			1	1	27.18	2	0	-40	0.98	1.019	0.96	1.308	1.082	0.776	0.936		0	0	0	2	0	0	0	0	2	2	1	0	2	2	2	2	2	2	2	0	0	0	0	0	0	0
337	Q96L50	LRR1;PPIL5	Leucine-rich repeat protein 1 OS=Homo sapiens GN=LRR1 PE=1 SV=2 - [LLR1_HUMAN]	-39	-38	-77	551			1	1	46.25	8	0	-40	0.814	1.167	1.118	0.997	0.991	0.807	0.775		0	0	0	0	0	0	0	0	0	0	1	2	4	4	4	4	4	4	4	0	0	0	0	0	0	0
365	O15259	NPHP1;NPH1	Nephrocystin-1 OS=Homo sapiens GN=NPHP1 PE=1 SV=1 - [NPHP1_HUMAN]	-39	-38	-77	551			1	1	23.96	2	0	-40	1.033	0.891	0.937	1.03	1.075	1.152	1.101		0	0	0	0	0	0	0	0	0	0	1	2	2	2	2	2	2	2	2	0	0	0	0	0	0	0
348	Q7RTP6	MICAL3;KIAA0819;KIAA1364	Protein-methionine sulfoxide oxidase MICAL3 OS=Homo sapiens GN=MICAL3 PE=1 SV=2 - [MICA3_HUMAN]	-39	-38	-77	551			1	1	49.61	5	0	-40	1.173	1.107	1.069	1.064	1.101	1.103	1.095		0	0	0	0	0	0	0	0	0	0	1	2	5	5	5	5	5	5	5	0	0	0	0	0	0	0
364	A6NLC8		Putative TAF11-like protein ENSP00000332601 OS=Homo sapiens PE=3 SV=2 - [YE016_HUMAN]	-39	-38	-77	551			1	1	177.42	13	0	-40	1.032	0.96	1.067	0.896	0.825	1.072	1.162		0	0	0	0	0	0	0	0	0	0	1	2	2	2	2	2	2	2	2	0	0	0	0	0	0	0
338	Q9BYX2	TBC1D2;PARIS1;PP8997;TBC1D2A	TBC1 domain family member 2A OS=Homo sapiens GN=TBC1D2 PE=1 SV=3 - [TBD2A_HUMAN]	-39	-38	-77	551			1	1	32.82	4	0	-40	0.896	0.976	1.043	0.967	0.953	0.959	0.96		0	0	0	0	0	0	0	0	0	0	1	2	4	4	4	4	4	4	4	0	0	0	0	0	0	0
361	Q8WWA1	TMEM40	Transmembrane protein 40 OS=Homo sapiens GN=TMEM40 PE=1 SV=2 - [TMM40_HUMAN]	-39	-38	-77	551			1	1	125.68	3	0	-40	1.175	0.971	0.873	1.064	1.131	1.14	1.07		0	0	0	0	0	0	0	0	0	0	1	2	2	2	2	2	2	2	2	0	0	0	0	0	0	0
772	P18085	ARF4;ARF2	ADP-ribosylation factor 4 OS=Homo sapiens GN=ARF4 PE=1 SV=3 - [ARF4_HUMAN]	-40	-37	-77	551			1	1	25.48	1	0	-40	1.137	1.208	1.261	1.237	1.251	1.219	1.202		0	2	0	2	2	0	0	2	4	6	3	4	1	1	1	1	1	1	1	-5	-5	-5	-5	-5	-5	-5
378	Q8N6W0	CELF5;BRUNOL5	CUGBP Elav-like family member 5 OS=Homo sapiens GN=CELF5 PE=1 SV=1 - [CELF5_HUMAN]	-39.25	-38.25	-77.5	580			1	1	40.29	5	0	-40	0.886	0.834	1.025	1.162	0.817	0.726	1.263		0	0	0	0	0	2	0	0	2	2	2	1	2	2	2	3	2	3	1	0	0	0	0	0	0	-5
685	Q92786	PROX1	Prospero homeobox protein 1 OS=Homo sapiens GN=PROX1 PE=1 SV=2 - [PROX1_HUMAN]	-37.25	-40.5	-77.75	581			1	1	20.54	1	0	-40	0.768	0.686	0.743	0.751	1.299	1.462	0.843		0	2.5	2	0	2	2.5	0	4.5	4.5	9	3.25	0	1	1	1	1	1	1	1	-5	-5	-5	-5	-5	-5	-5
506	P0C0L4	C4A;CO4;CPAMD2	Complement C4-A OS=Homo sapiens GN=C4A PE=1 SV=2 - [CO4A_HUMAN]	-39	-39	-78	582	-25	-20	3	73	29799.8	1184	4		1.008	1.11	1.095	1.008	1.032	0.962	0.957		0	0	0	0	0	0	0	0	0	0	2	2	597	596	602	600	598	606	596	0	0	0	0	0	0	0
316	Q7Z465	BNIPL	Bcl-2/adenovirus E1B 19 kDa-interacting protein 2-like protein OS=Homo sapiens GN=BNIPL PE=1 SV=1 - [BNIPL_HUMAN]	-39	-39	-78	582			1	1	27.07	3	0	-40	0.811	1.172	1.097	0.944	1.051	0.872	0.833		0	0	0	0	0	0	0	0	0	0	1	1	3	3	3	3	3	3	3	0	0	0	0	0	0	0
309	Q96EE4	CCDC126;UNQ786/PRO1605	Coiled-coil domain-containing protein 126 OS=Homo sapiens GN=CCDC126 PE=2 SV=2 - [CC126_HUMAN]	-39	-39	-78	582			1	1	386.63	12	0	-40	0.979	0.989	0.969	1.073	0.968	0.994	1.038		0	0	0	0	0	0	0	0	0	0	1	1	6	6	6	6	6	6	6	0	0	0	0	0	0	0
327	Q9Y6Z7	COLEC10;CLL1;UNQ366/PRO702	Collectin-10 OS=Homo sapiens GN=COLEC10 PE=2 SV=2 - [COL10_HUMAN]	-39	-39	-78	582			1	1	48.75	2	0	-40	1.142	0.823	0.796	1.144	1.002	0.983	1.12		0	0	0	0	0	0	0	0	0	0	1	1	2	2	2	2	2	2	2	0	0	0	0	0	0	0
315	Q16526	CRY1;PHLL1	Cryptochrome-1 OS=Homo sapiens GN=CRY1 PE=1 SV=1 - [CRY1_HUMAN]	-39	-39	-78	582			1	1	61.22	4	0	-40	1.112	1.035	0.97	1.152	1.046	0.932	0.999		0	0	0	0	0	0	0	0	0	0	1	1	4	4	4	4	4	4	4	0	0	0	0	0	0	0
314	P21127	CDK11B;CDC2L1;CDK11;PITSLREA;PK58	Cyclin-dependent kinase 11B OS=Homo sapiens GN=CDK11B PE=1 SV=3 - [CD11B_HUMAN]	-39	-39	-78	582			1	1	42.12	5	0	-40	1.053	0.911	0.934	1.046	0.927	0.992	1.105		0	0	0	0	0	0	0	0	0	0	1	1	5	5	5	5	5	5	5	0	0	0	0	0	0	0
321	Q9NZN3	EHD3;EHD2;PAST3	EH domain-containing protein 3 OS=Homo sapiens GN=EHD3 PE=1 SV=2 - [EHD3_HUMAN]	-39	-39	-78	582			1	1	31.47	2	0	-40	1.009	0.93	1.063	1.06	1.028	1.136	1.168		0	0	0	0	0	0	0	0	0	0	1	1	2	2	2	2	2	2	2	0	0	0	0	0	0	0
302	A1L4K1	FSD2;SPRYD1	Fibronectin type III and SPRY domain-containing protein 2 OS=Homo sapiens GN=FSD2 PE=2 SV=1 - [FSD2_HUMAN]	-39	-39	-78	582			1	1	389.28	89	0	-40	1	0.866	0.916	1.028	0.914	0.935	1.031		0	0	0	0	0	0	0	0	0	0	1	1	87	86	86	87	87	87	87	0	0	0	0	0	0	0
326	Q92902	HPS1;HPS	Hermansky-Pudlak syndrome 1 protein OS=Homo sapiens GN=HPS1 PE=1 SV=2 - [HPS1_HUMAN]	-39	-39	-78	582			1	1	23.11	3	0	-40	0.89	0.916	0.917	0.865	0.879	0.919	0.903		0	0	0	0	0	0	0	0	0	0	1	1	2	2	2	2	2	2	2	0	0	0	0	0	0	0
311	P82970	HMGN5;NSBP1	High mobility group nucleosome-binding domain-containing protein 5 OS=Homo sapiens GN=HMGN5 PE=1 SV=1 - [HMGN5_HUMAN]	-39	-39	-78	582			1	1	48.97	6	0	-40	0.905	1.008	1.061	0.807	0.955	1.136	1		0	0	0	0	0	0	0	0	0	0	1	1	5	5	5	5	5	5	5	0	0	0	0	0	0	0
307	P19105	MYL12A;MLCB;MRLC3;RLC	Myosin regulatory light chain 12A OS=Homo sapiens GN=MYL12A PE=1 SV=2 - [ML12A_HUMAN]	-39	-39	-78	582			1	1	310.42	8	0	-40	1.196	0.994	1.002	0.9	0.997	1.264	1.226		0	0	0	0	0	0	0	0	0	0	1	1	6	6	6	6	6	6	6	0	0	0	0	0	0	0
299	P55209	NAP1L1;NRP	Nucleosome assembly protein 1-like 1 OS=Homo sapiens GN=NAP1L1 PE=1 SV=1 - [NP1L1_HUMAN]	-39	-39	-78	582			1	1	49.31	4	0	-40	1.059	0.751	0.772	1.18	0.831	0.922	1.004		0	0	0	0	0	0	0	0	0	0	1	1	3	3	3	3	3	3	3	0	0	0	0	0	0	0
323	Q9BUP3	HTATIP2{ECO:0000312|HGNC:HGNC:16637}	Oxidoreductase HTATIP2 OS=Homo sapiens GN=HTATIP2 PE=1 SV=2 - [HTAI2_HUMAN]	-39	-39	-78	582			1	1	44.82	3	0	-40	0.779	0.963	1.241	1.033	0.904	0.893	1.018		0	0	0	0	0	0	0	0	0	0	1	1	2	2	2	2	2	2	2	0	0	0	0	0	0	0
310	Q03181	PPARD;NR1C2;PPARB	Peroxisome proliferator-activated receptor delta OS=Homo sapiens GN=PPARD PE=1 SV=1 - [PPARD_HUMAN]	-39	-39	-78	582			1	1	95.16	7	0	-40	0.895	0.978	1.034	0.977	0.991	1.009	0.997		0	0	0	0	0	0	0	0	0	0	1	1	5	5	5	5	5	5	5	0	0	0	0	0	0	0
325	Q5T1H1	EYS;C6orf178;C6orf179;C6orf180;EGFL10;EGFL11;SPAM	Protein eyes shut homolog OS=Homo sapiens GN=EYS PE=1 SV=5 - [EYS_HUMAN]	-39	-39	-78	582			1	1	34.96	4	0	-40	1.073	0.787	0.774	1.006	0.995	1.06	1.069		0	0	0	0	0	0	0	0	0	0	1	1	2	2	2	2	2	2	2	0	0	0	0	0	0	0
328	P82094	TMF1;ARA160	TATA element modulatory factor OS=Homo sapiens GN=TMF1 PE=1 SV=2 - [TMF1_HUMAN]	-39	-39	-78	582			1	1	24.16	3	0	-40	0.893	1.084	0.99	0.885	1.019	0.953	0.827		0	0	0	0	0	0	0	0	0	0	1	1	2	2	2	2	2	2	2	0	0	0	0	0	0	0
305	Q15849	SLC14A2;HUT2;UT2	Urea transporter 2 OS=Homo sapiens GN=SLC14A2 PE=1 SV=3 - [UT2_HUMAN]	-39	-39	-78	582			1	1	190.71	12	0	-40	0.879	0.911	1.059	1.199	1.053	0.96	1.049		0	0	0	0	0	0	0	0	0	0	1	1	8	8	8	9	8	9	8	0	0	0	0	0	0	0
320	P11684	SCGB1A1;CC10;CCSP;UGB	Uteroglobin OS=Homo sapiens GN=SCGB1A1 PE=1 SV=1 - [UTER_HUMAN]	-39	-39	-78	582			1	1	48.14	2	0	-40	0.986	1.109	1.138	0.981	1.028	1.077	1.026		0	0	0	0	0	0	0	0	0	0	1	1	2	2	2	2	2	2	2	0	0	0	0	0	0	0
301	P13682	ZNF35	Zinc finger protein 35 OS=Homo sapiens GN=ZNF35 PE=2 SV=4 - [ZNF35_HUMAN]	-39	-39	-78	582			1	1	39.23	6	0	-40	0.828	0.904	1.089	1.116	1.053	0.967	1.035		0	0	0	0	0	0	0	0	0	0	1	1	6	6	6	6	6	6	6	0	0	0	0	0	0	0
587	P02747	C1QC;C1QG	Complement C1q subcomponent subunit C OS=Homo sapiens GN=C1QC PE=1 SV=3 - [C1QC_HUMAN]	-38.25	-40	-78.25	601	-25	-20	3	3	155.64	8	4		0.674	1.083	1.2	0.961	0.973	0.774	0.907		2.5	0	0	0	0	0	0	2.5	0	2.5	0.25	1	5	6	5	6	6	6	6	0	0	0	0	0	0	0
179	P01834	IGKC	Ig kappa chain C region OS=Homo sapiens GN=IGKC PE=1 SV=1 - [IGKC_HUMAN]	-38.25	-40	-78.25	601	-25	-20	5	5	2311.41	96	4		0.702	1.052	1.17	0.853	1.008	0.962	0.907		2.5	0	0	0	0	0	0	2.5	0	2.5	0.25	1	37	36	38	39	37	40	36	0	0	0	0	0	0	0
443	Q15046	KARS;KIAA0070	Lysine--tRNA ligase OS=Homo sapiens GN=KARS PE=1 SV=3 - [SYK_HUMAN]	-40	-38.5	-78.5	603			1	1	28.89	4	0	-40	1.011	1.263	0.928	0.615	0.952	1.168	0.753		0	2	0	5	0	0	0	2	5	7	3	1.5	1	1	1	1	1	1	1	-5	-5	-5	-5	-5	-5	-5
691	P04080	CSTB;CST6;STFB	Cystatin-B OS=Homo sapiens GN=CSTB PE=1 SV=2 - [CYTB_HUMAN]	-43	-35.5	-78.5	603			1	1	29.69	1	0	-40	0.962	0.921	1.17	0.693	0.682	1.223	1.239		0	0	0	2.5	2.5	0	0	0	5	5	2	4.5	1	1	1	1	1	1	1	-5	-5	-5	-5	-5	-5	-5
709	Q9HCM4	EPB41L5;KIAA1548	Band 4.1-like protein 5 OS=Homo sapiens GN=EPB41L5 PE=1 SV=3 - [E41L5_HUMAN]	-44	-34.75	-78.75	605			1	1	27.54	1	0	-40	1.089	0.829	0.788	0.611	0.707	1.217	1.05		0	0	0	5	2.5	0	0	0	7.5	7.5	1	2.75	1	1	1	1	1	1	1	-5	-5	-5	-5	-5	-5	-5
476	P30154	PPP2R1B	Serine/threonine-protein phosphatase 2A 65 kDa regulatory subunit A beta isoform OS=Homo sapiens GN=PPP2R1B PE=1 SV=3 - [2AAB_HUMAN]	-39.25	-39.75	-79	606			1	1	30.35	2	0	-40	0.709	0.727	1.009	0.723	0.818	0.72	0.728		2.5	2.5	0	2.5	0	2	-2	3	2.5	5.5	1.5	0.25	2	1	1	2	2	1	1	0	-5	-5	0	0	-5	-5
797	O75762	TRPA1;ANKTM1	Transient receptor potential cation channel subfamily A member 1 OS=Homo sapiens GN=TRPA1 PE=1 SV=3 - [TRPA1_HUMAN]	-44.25	-35	-79.25	607			1	1	23.23	1	0	-40	1.066	0.672	0.265	1.241	2.394	0.823	0.426		0	2.5	8	2	10	0	-10	0.5	2	2.5	0.25	8	1	1	1	1	1	1	1	-5	-5	-5	-5	-5	-5	-5
714	P12821	ACE;DCP;DCP1	Angiotensin-converting enzyme OS=Homo sapiens GN=ACE PE=1 SV=1 - [ACE_HUMAN]	-35.5	-44	-79.5	608			1	1	38.85	1	0	-40	1.385	1.297	1.192	1.105	0.931	1.089	1.29		5	2	0	0	0	0	0	7	0	7	2.5	1	1	1	1	1	1	1	1	-5	-5	-5	-5	-5	-5	-5
705	Q9ULW0	TPX2;C20orf1;C20orf2;DIL2;HCA519	Targeting protein for Xklp2 OS=Homo sapiens GN=TPX2 PE=1 SV=2 - [TPX2_HUMAN]	-35.5	-44	-79.5	608			1	1	27.68	1	0	-40	0.763	0.668	1.003	1.182	0.888	0.874	1.16		0	5	0	0	0	0	0	5	0	5	4.5	1	1	1	1	1	1	1	1	-5	-5	-5	-5	-5	-5	-5
686	Q9H4M9	EHD1;PAST;PAST1;CDABP0131	EH domain-containing protein 1 OS=Homo sapiens GN=EHD1 PE=1 SV=2 - [EHD1_HUMAN]	-41.5	-38	-79.5	608			1	1	31.28	1	0	-40	0.986	1.125	1.337	0.921	1.214	1.569	1.187		0	0	2.5	0	2	5	0	2.5	7	9.5	1	0	1	1	1	1	1	1	1	-5	-5	-5	-5	-5	-5	-5
704	Q16821	PPP1R3A;PP1G	Protein phosphatase 1 regulatory subunit 3A OS=Homo sapiens GN=PPP1R3A PE=1 SV=3 - [PPR3A_HUMAN]	-43	-36.5	-79.5	608			1	1	27.89	1	0	-40	1.131	1.14	0.985	1.492	1.112	0.74	0.991		0	0	0	5	0	2	0	0	7	7	2	1.5	1	1	1	1	1	1	1	-5	-5	-5	-5	-5	-5	-5
695	P21926	CD9;MIC3;TSPAN29;GIG2	CD9 antigen OS=Homo sapiens GN=CD9 PE=1 SV=4 - [CD9_HUMAN]	-39.25	-40.5	-79.75	612			1	1	59.35	1	0	-40	0.802	0.742	1.16	1.002	1.089	1.383	1.27		0	2.5	0	0	0	2.5	0	2.5	2.5	5	3.25	2	1	1	1	1	1	1	1	-5	-5	-5	-5	-5	-5	-5
505	P0C0L5	C4B;CO4;CPAMD3;;C4B_2	Complement C4-B OS=Homo sapiens GN=C4B PE=1 SV=2 - [CO4B_HUMAN]	-40	-40	-80	613	-25	-20	5	75	29324.4	1149	4		0.993	1.113	1.11	0.996	1.032	0.962	0.947		0	0	0	0	0	0	0	0	0	0	1	1	596	594	600	600	596	604	594	0	0	0	0	0	0	0
239	P01859	IGHG2	Ig gamma-2 chain C region OS=Homo sapiens GN=IGHG2 PE=1 SV=2 - [IGHG2_HUMAN]	-40	-40	-80	613	-25	-20	5	7	365.87	30	4		0.772	1.047	1.108	0.787	0.823	0.959	0.865		0	0	0	0	0	0	0	0	0	0	1	1	14	14	14	14	14	14	14	0	0	0	0	0	0	0
692	Q9Y2E6	DTX4;KIAA0937;RNF155	E3 ubiquitin-protein ligase DTX4 OS=Homo sapiens GN=DTX4 PE=1 SV=2 - [DTX4_HUMAN]	-37.25	-43	-80.25	615			1	1	24.61	1	0	-40	0.713	1.104	1.552	0.937	0.822	0.894	1.016		2.5	0	5	0	0	0	0	7.5	0	7.5	0.25	2	1	1	1	1	1	1	1	-5	-5	-5	-5	-5	-5	-5
410	Q9UJC5	SH3BGRL2;FASH3	SH3 domain-binding glutamic acid-rich-like protein 2 OS=Homo sapiens GN=SH3BGRL2 PE=1 SV=2 - [SH3L2_HUMAN]	-39.25	-41	-80.25	615			1	1	74.52	3	0	-40	1.096	0.747	0.875	1.059	0.917	1.129	1.3		0	2.5	0	0	0	0	-2	0.5	-2	-1.5	0.25	1	2	2	2	2	2	2	2	0	0	0	0	0	0	0
423	P14314	PRKCSH;G19P1	Glucosidase 2 subunit beta OS=Homo sapiens GN=PRKCSH PE=1 SV=2 - [GLU2B_HUMAN]	-41	-39.25	-80.25	615			1	1	32.92	2	0	-40	1.279	0.88	0.739	0.915	0.711	0.847	1.088		2	0	2	0	2.5	0	0	4	2.5	6.5	0	3.25	1	1	1	1	1	1	1	-5	-5	-5	-5	-5	-5	-5
698	P05161	ISG15;G1P2;UCRP	Ubiquitin-like protein ISG15 OS=Homo sapiens GN=ISG15 PE=1 SV=5 - [ISG15_HUMAN]	-44	-36.25	-80.25	615			1	1	26.02	1	0	-40	0.784	1.055	1.179	1.327	1.357	0.91	0.888		0	0	0	2	2.5	0	0	0	4.5	4.5	1	4.25	1	1	1	1	1	1	1	-5	-5	-5	-5	-5	-5	-5
435	P16930	FAH	Fumarylacetoacetase OS=Homo sapiens GN=FAH PE=1 SV=2 - [FAAA_HUMAN]	-37.5	-43	-80.5	619			1	1	44.33	2	0	-40	1.064	1.223	1.437	1.278	0.925	0.919	1.268		0	2	2.5	2	0	0	0	4.5	2	6.5	3	0	1	1	1	1	1	1	1	-5	-5	-5	-5	-5	-5	-5
702	Q9NYC9	DNAH9;DNAH17L;DNAL1;KIAA0357	Dynein heavy chain 9, axonemal OS=Homo sapiens GN=DNAH9 PE=1 SV=3 - [DYH9_HUMAN]	-36.75	-44	-80.75	620			1	1	23.32	1	0	-40	0.708	1.224	1.36	0.908	1.176	1.034	0.797		2.5	2	2.5	0	0	0	0	7	0	7	1.25	1	1	1	1	1	1	1	1	-5	-5	-5	-5	-5	-5	-5
766	Q5VZP5	DUSP27	Inactive dual specificity phosphatase 27 OS=Homo sapiens GN=DUSP27 PE=2 SV=1 - [DUS27_HUMAN]	-37	-44	-81	621			1	1	24.61	1	0	-40	1.235	1.294	0.964	0.791	0.987	1.167	0.933		2	2	0	0	0	0	0	4	0	4	4	1	1	1	1	1	1	1	1	-5	-5	-5	-5	-5	-5	-5
426	Q96FE7	PIK3IP1;HGFL	Phosphoinositide-3-kinase-interacting protein 1 OS=Homo sapiens GN=PIK3IP1 PE=1 SV=2 - [P3IP1_HUMAN]	-41	-40	-81	621			1	1	55.48	3	0	-40	1.132	0.891	1.081	1.291	1.128	1.22	1.392		0	0	0	2	0	0	-2	-2	0	-2	1	0	2	2	2	2	2	2	2	0	0	0	0	0	0	0
803	O75023	LILRB5;LIR8	Leukocyte immunoglobulin-like receptor subfamily B member 5 OS=Homo sapiens GN=LILRB5 PE=1 SV=1 - [LIRB5_HUMAN]	-42.5	-38.5	-81	621			1	1	37.36	1	0	-40	1.101	1.147	1.408	1.054	0.542	0.706	1.371		0	0	2.5	0	5	2	-2	0.5	5	5.5	2	1.5	1	1	1	1	1	1	1	-5	-5	-5	-5	-5	-5	-5
703	Q9ULM0	PLEKHH1;KIAA1200	Pleckstrin homology domain-containing family H member 1 OS=Homo sapiens GN=PLEKHH1 PE=2 SV=2 - [PKHH1_HUMAN]	-42.25	-39	-81.25	624			1	1	23.65	1	0	-40	0.737	0.879	1.008	1.289	0.803	0.535	0.856		2.5	0	0	2	0	4	0	2.5	6	8.5	0.25	0	1	1	1	1	1	1	1	-5	-5	-5	-5	-5	-5	-5
688	Q5BJF6	ODF2	Outer dense fiber protein 2 OS=Homo sapiens GN=ODF2 PE=1 SV=1 - [ODFP2_HUMAN]	-44	-37.25	-81.25	624			1	1	26.35	1	0	-40	0.896	0.967	0.968	0.82	1.36	1.51	0.908		0	0	0	0	2.5	5	0	0	7.5	7.5	1	0.25	1	1	1	1	1	1	1	-5	-5	-5	-5	-5	-5	-5
422	P05121	SERPINE1;PAI1;PLANH1	Plasminogen activator inhibitor 1 OS=Homo sapiens GN=SERPINE1 PE=1 SV=1 - [PAI1_HUMAN]	-39.25	-43	-82.25	626			1	1	40.32	2	0	-40	1.05	1.41	1.004	0.88	1.25	1.079	0.758		0	2.5	0	0	2	0	0	2.5	2	4.5	3.25	0	1	1	1	1	1	1	1	-5	-5	-5	-5	-5	-5	-5
425	P31431	SDC4	Syndecan-4 OS=Homo sapiens GN=SDC4 PE=1 SV=2 - [SDC4_HUMAN]	-39.25	-43	-82.25	626			1	1	75.92	3	0	-40	1.188	1.349	1.093	1.148	1.178	1.003	0.975		0	2.5	0	0	0	0	0	2.5	0	2.5	3.25	2	1	1	1	1	1	1	1	-5	-5	-5	-5	-5	-5	-5
163	P0CG05	IGLC2	Ig lambda-2 chain C regions OS=Homo sapiens GN=IGLC2 PE=1 SV=1 - [LAC2_HUMAN]	-40.25	-42	-82.25	626	-25	-20	2	5	530.02	25	2		0.736	1.12	1.266	0.83	1.009	0.962	0.85		2.5	0	0	0	0	0	0	2.5	0	2.5	0.25	1	17	17	17	18	18	18	18	0	0	0	0	0	0	0
420	Q9UI47	CTNNA3{ECO:0000312|EMBL:AAF21801.1;ECO:0000312|HGNC:HGNC:2511}	Catenin alpha-3 OS=Homo sapiens GN=CTNNA3 PE=1 SV=2 - [CTNA3_HUMAN]	-43	-39.25	-82.25	626			1	1	30.83	3	0	-40	0.845	1.213	1.206	1.154	1.373	1.015	0.851		0	2	0	0	2.5	0	0	2	2.5	4.5	0	3.25	1	1	1	1	1	1	1	-5	-5	-5	-5	-5	-5	-5
716	P05423	POLR3D;BN51;BN51T	DNA-directed RNA polymerase III subunit RPC4 OS=Homo sapiens GN=POLR3D PE=1 SV=2 - [RPC4_HUMAN]	-38.5	-44	-82.5	630			1	1	21.45	1	0	-40	0.625	0.872	1.178	0.813	1.048	1.106	0.856		5	0	0	0	0	0	0	5	0	5	1.5	1	1	1	1	1	1	1	1	-5	-5	-5	-5	-5	-5	-5
713	O95626	ANP32D;PP32R2	Acidic leucine-rich nuclear phosphoprotein 32 family member D OS=Homo sapiens GN=ANP32D PE=2 SV=2 - [AN32D_HUMAN]	-44	-38.5	-82.5	630			1	1	29.38	1	0	-40	1.051	1.005	0.992	1.369	1.002	0.772	1.052		0	0	0	5	0	0	0	0	5	5	1	1.5	1	1	1	1	1	1	1	-5	-5	-5	-5	-5	-5	-5
436	O60260	PARK2;PRKN	E3 ubiquitin-protein ligase parkin OS=Homo sapiens GN=PARK2 PE=1 SV=2 - [PRKN2_HUMAN]	-44	-38.5	-82.5	630			1	1	25.33	2	0	-40	1.157	1.144	1.021	1.331	1.103	0.869	1.047		0	0	0	5	0	0	0	0	5	5	1	1.5	1	1	1	1	1	1	1	-5	-5	-5	-5	-5	-5	-5
480	Q86XF0	DHFRL1;DHFRP4	Dihydrofolate reductase, mitochondrial OS=Homo sapiens GN=DHFRL1 PE=1 SV=1 - [DYRL1_HUMAN]	-40	-43	-83	633			1	1	24.62	3	0	-40	1.068	1.255	1.148	1.14	1.187	1.032	0.989		0	2	0	0	0	0	0	2	0	2	3	2	1	1	1	1	1	1	1	-5	-5	-5	-5	-5	-5	-5
767	Q86UD1	OAF;NS5ATP13TP2	Out at first protein homolog OS=Homo sapiens GN=OAF PE=2 SV=1 - [OAF_HUMAN]	-40	-43	-83	633			1	1	40.88	1	0	-40	1.328	1.224	0.84	1.016	1.124	1.024	0.924		2	2	0	0	0	0	0	4	0	4	1	2	1	1	1	1	1	1	1	-5	-5	-5	-5	-5	-5	-5
699	P25940	COL5A3	Collagen alpha-3(V) chain OS=Homo sapiens GN=COL5A3 PE=1 SV=3 - [CO5A3_HUMAN]	-39.25	-44	-83.25	635			1	1	0	1	0	-40	1.019	1.383	1.113	1.068	1.041	0.811	0.831		0	2.5	0	0	0	0	0	2.5	0	2.5	3.25	1	1	1	1	1	1	1	1	-5	-5	-5	-5	-5	-5	-5
421	P14174	MIF;GLIF;MMIF	Macrophage migration inhibitory factor OS=Homo sapiens GN=MIF PE=1 SV=4 - [MIF_HUMAN]	-44	-39.25	-83.25	635			1	1	44.78	2	0	-40	1.197	1.072	0.949	1.129	1.358	1.295	1.074		0	0	0	0	2.5	0	0	0	2.5	2.5	1	3.25	1	1	1	1	1	1	1	-5	-5	-5	-5	-5	-5	-5
432	Q6ZN19	ZNF841	Zinc finger protein 841 OS=Homo sapiens GN=ZNF841 PE=2 SV=1 - [ZN841_HUMAN]	-44	-39.25	-83.25	635			1	1	86.18	11	0	-40	1.005	0.904	0.988	0.972	0.739	0.848	1.113		0	0	0	0	2.5	0	0	0	2.5	2.5	1	3.25	1	1	1	1	1	1	1	-5	-5	-5	-5	-5	-5	-5
787	Q9H9A5	CNOT10	CCR4-NOT transcription complex subunit 10 OS=Homo sapiens GN=CNOT10 PE=1 SV=1 - [CNO10_HUMAN]	-40	-43.5	-83.5	638			1	1	25.12	1	0	-40	1.014	1.205	1.763	1.397	0.98	1.058	1.504		0	2	5	5	0	0	-5	2	0	2	3	1.5	1	1	1	1	1	1	1	-5	-5	-5	-5	-5	-5	-5
765	P59665	DEFA1;DEF1;DEFA2;MRS;;DEFA1B	Neutrophil defensin 1 OS=Homo sapiens GN=DEFA1 PE=1 SV=1 - [DEF1_HUMAN]	-40	-44	-84	639			1	1	26.67	1	0	-40	1.113	1.229	1.129	0.878	0.982	1.161	1.036		0	2	0	0	0	0	0	2	0	2	3	1	1	1	1	1	1	1	1	-5	-5	-5	-5	-5	-5	-5
712	P04156	PRNP;ALTPRP;PRIP;PRP	Major prion protein OS=Homo sapiens GN=PRNP PE=1 SV=1 - [PRIO_HUMAN]	-41.5	-43	-84.5	640			1	1	43.26	1	0	-40	0.892	1.151	1.352	1.018	1.14	1.193	1.063		0	0	2.5	0	0	0	0	2.5	0	2.5	1	2	1	1	1	1	1	1	1	-5	-5	-5	-5	-5	-5	-5
802	Q8IXK0	PHC2;EDR2;PH2	Polyhomeotic-like protein 2 OS=Homo sapiens GN=PHC2 PE=1 SV=1 - [PHC2_HUMAN]	-41	-44	-85	641			1	1	0	1	0	-40	1.942	1.023	1.199	1.142	1.021	2.066	2.308		10	0	0	0	0	10	-10	0	0	0	4	1	1	1	1	1	1	1	1	-5	-5	-5	-5	-5	-5	-5
722	Q8WVH0	CPLX3;Nbla11589	Complexin-3 OS=Homo sapiens GN=CPLX3 PE=2 SV=1 - [CPLX3_HUMAN]	-43	-42	-85	641			1	1	20.47	1	0	-40	0.839	0.828	1.03	1.177	0.773	0.697	1.059		0	0	0	0	0	2	0	0	2	2	2	1	1	1	1	1	1	1	1	-5	-5	-5	-5	-5	-5	-5
721	O14776	TCERG1;CA150;TAF2S	Transcription elongation regulator 1 OS=Homo sapiens GN=TCERG1 PE=1 SV=2 - [TCRG1_HUMAN]	-44	-41	-85	641			1	1	0	1	0	-40	0.772	0.963	1.035	0.91	0.798	0.74	0.842		0	0	0	0	0	2	0	0	2	2	1	2	1	1	1	1	1	1	1	-5	-5	-5	-5	-5	-5	-5
719	Q9Y6R7	FCGBP	IgGFc-binding protein OS=Homo sapiens GN=FCGBP PE=1 SV=3 - [FCGBP_HUMAN]	-43	-42.25	-85.25	644			1	1	30.26	1	0	-40	0.773	1.211	1.251	0.716	1.127	1.278	0.809		0	2	0	2.5	0	0	0	2	2.5	4.5	0	0.25	1	1	1	1	1	1	1	-5	-5	-5	-5	-5	-5	-5
707	P15151	PVR;PVS	Poliovirus receptor OS=Homo sapiens GN=PVR PE=1 SV=2 - [PVR_HUMAN]	-41.5	-44	-85.5	645			1	1	20.36	1	0	-40	0.901	1.196	1.387	0.906	0.981	1.15	1.06		0	0	2.5	0	0	0	0	2.5	0	2.5	1	1	1	1	1	1	1	1	1	-5	-5	-5	-5	-5	-5	-5
597	Q13029	PRDM2;KMT8;RIZ	PR domain zinc finger protein 2 OS=Homo sapiens GN=PRDM2 PE=1 SV=3 - [PRDM2_HUMAN]	-42.75	-42.75	-85.5	645			1	2	27.24	2	0		1.03			1.065					0	-10	-10	0	-10	-10	-10	-30	-30	-60	-4	-4	1			1				-5	-10	-10	-5	-10	-10	-10
434	P24534	EEF1B2;EEF1B;EF1B	Elongation factor 1-beta OS=Homo sapiens GN=EEF1B2 PE=1 SV=3 - [EF1B_HUMAN]	-44	-41.5	-85.5	645			1	1	44.53	2	0	-40	0.843	0.886	1.218	0.871	1.052	1.421	1.175		0	0	0	0	0	2.5	0	0	2.5	2.5	1	1	1	1	1	1	1	1	1	-5	-5	-5	-5	-5	-5	-5
708	P40925	MDH1;MDHA	Malate dehydrogenase, cytoplasmic OS=Homo sapiens GN=MDH1 PE=1 SV=4 - [MDHC_HUMAN]	-44	-41.5	-85.5	645			1	1	34.91	1	0	-40	1.161	0.965	1.045	0.785	0.875	1.423	1.274		0	0	0	0	0	2.5	0	0	2.5	2.5	1	1	1	1	1	1	1	1	1	-5	-5	-5	-5	-5	-5	-5
782	Q9H7M9	C10orf54;SISP1;PP2135;UNQ730/PRO1412	Platelet receptor Gi24 OS=Homo sapiens GN=C10orf54 PE=1 SV=3 - [GI24_HUMAN]	-45	-40.5	-85.5	645			1	1	34.24	1	0	-40	1.204	0.985	1.189	1.485	0.992	0.986	1.473		2	0	0	5	0	0	-2	0	3	3	0	1.5	1	1	1	1	1	1	1	-5	-5	-5	-5	-5	-5	-5
438	Q5SY16	NOL9	Polynucleotide 5'-hydroxyl-kinase NOL9 OS=Homo sapiens GN=NOL9 PE=1 SV=1 - [NOL9_HUMAN]	-42	-44	-86	650			1	1	43.09	10	0	-40	1.012	0.86	0.743	0.962	0.978	0.903	0.886		0	0	2	0	0	0	0	2	0	2	1	1	1	1	1	1	1	1	1	-5	-5	-5	-5	-5	-5	-5
479	Q96NN9	AIFM3;AIFL	Apoptosis-inducing factor 3 OS=Homo sapiens GN=AIFM3 PE=1 SV=1 - [AIFM3_HUMAN]	-43	-43	-86	650			1	1	27.1	2	0	-40	0.996	0.947	0.976	1.096	1.119	1.064	1.04		0	0	0	0	0	0	0	0	0	0	2	2	1	1	1	1	1	1	1	-5	-5	-5	-5	-5	-5	-5
771	Q9UL15	BAG5;KIAA0873	BAG family molecular chaperone regulator 5 OS=Homo sapiens GN=BAG5 PE=1 SV=1 - [BAG5_HUMAN]	-43	-43	-86	650			1	1	0	1	0	-40	1.079	1.106	1.014	1.112	1.176	1.062	1.002		0	0	0	0	0	0	0	0	0	0	2	2	1	1	1	1	1	1	1	-5	-5	-5	-5	-5	-5	-5
768	Q9HCU0	CD248;CD164L1;TEM1	Endosialin OS=Homo sapiens GN=CD248 PE=1 SV=1 - [CD248_HUMAN]	-43	-43	-86	650			1	1	28.56	1	0	-40	0.891	0.884	1.012	0.918	0.76	0.858	1.034		0	0	0	0	0	0	0	0	0	0	2	2	1	1	1	1	1	1	1	-5	-5	-5	-5	-5	-5	-5
769	Q8IVF7	FMNL3;FHOD3;FRL2;KIAA2014;WBP3	Formin-like protein 3 OS=Homo sapiens GN=FMNL3 PE=1 SV=3 - [FMNL3_HUMAN]	-43	-43	-86	650			1	1	23.11	1	0	-40	0.929	0.83	1.072	0.952	0.918	1.175	1.216		0	0	0	0	0	0	0	0	0	0	2	2	1	1	1	1	1	1	1	-5	-5	-5	-5	-5	-5	-5
770	Q13449	LSAMP;IGLON3;LAMP	Limbic system-associated membrane protein OS=Homo sapiens GN=LSAMP PE=1 SV=2 - [LSAMP_HUMAN]	-43	-43	-86	650			1	1	58.4	1	0	-40	1.039	1.132	1.02	0.878	0.78	0.844	0.949		0	0	0	0	0	0	0	0	0	0	2	2	1	1	1	1	1	1	1	-5	-5	-5	-5	-5	-5	-5
478	Q9GZT8	NIF3L1{ECO:0000312|HGNC:HGNC:13390}	NIF3-like protein 1 OS=Homo sapiens GN=NIF3L1 PE=1 SV=2 - [NIF3L_HUMAN]	-43	-43	-86	650			1	1	68.26	2	0	-40	0.914	0.875	0.962	0.93	0.854	0.937	1.019		0	0	0	0	0	0	0	0	0	0	2	2	1	1	1	1	1	1	1	-5	-5	-5	-5	-5	-5	-5
454	P30086	PEBP1;PBP;PEBP	Phosphatidylethanolamine-binding protein 1 OS=Homo sapiens GN=PEBP1 PE=1 SV=3 - [PEBP1_HUMAN]	-43	-43	-86	650			1	1	50.1	2	0	-40	1.2	0.854	0.842	1.204	0.915	0.912	1.199		2	0	0	2	0	0	0	2	2	4	0	0	1	1	1	1	1	1	1	-5	-5	-5	-5	-5	-5	-5
459	P51692	STAT5B	Signal transducer and activator of transcription 5B OS=Homo sapiens GN=STAT5B PE=1 SV=2 - [STA5B_HUMAN]	-43	-43	-86	650			1	1	29.91	2	0	-40	0.992	1.231	1.122	1.075	1.196	1.022	0.916		0	2	0	0	0	0	0	2	0	2	0	2	1	1	1	1	1	1	1	-5	-5	-5	-5	-5	-5	-5
715	Q4G0P3	HYDIN;HYDIN1;KIAA1864	Hydrocephalus-inducing protein homolog OS=Homo sapiens GN=HYDIN PE=1 SV=3 - [HYDIN_HUMAN]	-44	-42	-86	650			1	1	25.69	1	0	-40	0.889	0.961	0.981	1.096	0.83	0.699	0.92		0	0	0	0	0	2	0	0	2	2	1	1	1	1	1	1	1	1	1	-5	-5	-5	-5	-5	-5	-5
807	A6NDB9	PALM3	Paralemmin-3 OS=Homo sapiens GN=PALM3 PE=1 SV=2 - [PALM3_HUMAN]	-45	-41	-86	650			1	1	25.47	1	0	-40	1.217	0.971	0.288	0.389	1.032	0.972	0.365		2	0	8	10	0	0	-10	0	0	0	0	4	1	1	1	1	1	1	1	-5	-5	-5	-5	-5	-5	-5
718	Q9HCD6	TANC2;KIAA1148;KIAA1636	Protein TANC2 OS=Homo sapiens GN=TANC2 PE=1 SV=3 - [TANC2_HUMAN]	-42.25	-44	-86.25	661			1	1	24.88	1	0	-40	0.741	0.911	1.072	1.039	0.963	0.821	0.884		2.5	0	0	0	0	0	0	2.5	0	2.5	0.25	1	1	1	1	1	1	1	1	-5	-5	-5	-5	-5	-5	-5
720	Q86YP4	GATAD2A	Transcriptional repressor p66-alpha OS=Homo sapiens GN=GATAD2A PE=1 SV=1 - [P66A_HUMAN]	-42.25	-44	-86.25	661			1	1	20.75	1	0	-40	0.744	1.11	1.121	0.878	0.98	0.853	0.762		2.5	0	0	0	0	0	0	2.5	0	2.5	0.25	1	1	1	1	1	1	1	1	-5	-5	-5	-5	-5	-5	-5
442	Q6UY14	ADAMTSL4;TSRC1{ECO:0000312|EMBL:CAI15499.1}	ADAMTS-like protein 4 OS=Homo sapiens GN=ADAMTSL4 PE=1 SV=2 - [ATL4_HUMAN]	-44	-42.25	-86.25	661			1	1	37.36	2	0	-40	0.859	0.89	1.004	0.74	0.9	1.196	0.982		0	0	0	2.5	0	0	0	0	2.5	2.5	1	0.25	1	1	1	1	1	1	1	-5	-5	-5	-5	-5	-5	-5
441	Q14145	KEAP1;INRF2;KIAA0132;KLHL19	Kelch-like ECH-associated protein 1 OS=Homo sapiens GN=KEAP1 PE=1 SV=2 - [KEAP1_HUMAN]	-44	-42.25	-86.25	661			1	1	25.77	3	0	-40	0.858	0.925	0.971	0.746	0.954	1.17	0.913		0	0	0	2.5	0	0	0	0	2.5	2.5	1	0.25	1	1	1	1	1	1	1	-5	-5	-5	-5	-5	-5	-5
717	Q96NZ9	PRAP1;UPA;UNQ608/PRO1195	Proline-rich acidic protein 1 OS=Homo sapiens GN=PRAP1 PE=1 SV=2 - [PRAP1_HUMAN]	-44	-42.25	-86.25	661			1	1	40.18	1	0	-40	0.907	1.043	1.14	0.708	0.93	1.323	1.005		0	0	0	2.5	0	0	0	0	2.5	2.5	1	0.25	1	1	1	1	1	1	1	-5	-5	-5	-5	-5	-5	-5
515	P01160	NPPA;ANP;PND	Natriuretic peptides A OS=Homo sapiens GN=NPPA PE=1 SV=1 - [ANF_HUMAN]	-46	-40.5	-86.5	666			1	1	32.22	3	0	-40	1.017	0.945	1.256	1.409	0.989	0.963	1.369		0	0	0	5	0	0	-2	-2	3	1	1	1.5	1	1	1	1	1	1	1	-5	-5	-5	-5	-5	-5	-5
511	Q9HBR0	SLC38A10;PP1744	Putative sodium-coupled neutral amino acid transporter 10 OS=Homo sapiens GN=SLC38A10 PE=1 SV=2 - [S38AA_HUMAN]	-42.5	-44.25	-86.75	667			1	1	43.24	2	0	-40	1.03	1.128	1.491	1.124	0.731	0.899	1.38		0	0	2.5	0	2.5	0	-2	0.5	0.5	1	2	0.25	1	1	1	1	1	1	1	-5	-5	-5	-5	-5	-5	-5
569	P01621		Ig kappa chain V-III region NG9 (Fragment) OS=Homo sapiens PE=1 SV=1 - [KV303_HUMAN]	-43	-44	-87	668	-25	-20	1	2	57.06	6	0		0.938	0.926	0.997	0.835	0.859	0.94	1.057		0	0	0	0	0	0	0	0	0	0	2	1	3	3	3	3	3	3	3	0	0	0	0	0	0	0
460	P39019	RPS19	40S ribosomal protein S19 OS=Homo sapiens GN=RPS19 PE=1 SV=2 - [RS19_HUMAN]	-43	-44	-87	668			1	1	21.99	3	0	-40	1.014	1.115	1.091	0.947	0.961	1.022	1.005		0	0	0	0	0	0	0	0	0	0	2	1	1	1	1	1	1	1	1	-5	-5	-5	-5	-5	-5	-5
461	Q86V21	AACS;ACSF1	Acetoacetyl-CoA synthetase OS=Homo sapiens GN=AACS PE=1 SV=1 - [AACS_HUMAN]	-43	-44	-87	668			1	1	30.77	4	0	-40	1.03	1.052	0.999	1.065	1.032	0.962	0.991		0	0	0	0	0	0	0	0	0	0	2	1	1	1	1	1	1	1	1	-5	-5	-5	-5	-5	-5	-5
742	Q96IL0	APOPT1;APOP1;C14orf153	Apoptogenic protein 1, mitochondrial OS=Homo sapiens GN=APOPT1 PE=2 SV=3 - [APOP1_HUMAN]	-43	-44	-87	668			1	1	21.17	1	0	-40	1.03	1.052	0.999	1.065	1.032	0.962	0.991		0	0	0	0	0	0	0	0	0	0	2	1	1	1	1	1	1	1	1	-5	-5	-5	-5	-5	-5	-5
743	P25705	ATP5A1;ATP5A;ATP5AL2;ATPM	ATP synthase subunit alpha, mitochondrial OS=Homo sapiens GN=ATP5A1 PE=1 SV=1 - [ATPA_HUMAN]	-43	-44	-87	668			1	1	32.77	1	0	-40	1.03	1.052	0.999	1.065	1.032	0.962	0.991		0	0	0	0	0	0	0	0	0	0	2	1	1	1	1	1	1	1	1	-5	-5	-5	-5	-5	-5	-5
744	P55957	BID	BH3-interacting domain death agonist OS=Homo sapiens GN=BID PE=1 SV=1 - [BID_HUMAN]	-43	-44	-87	668			1	1	45.71	1	0	-40	1.03	1.052	0.999	1.065	1.032	0.962	0.991		0	0	0	0	0	0	0	0	0	0	2	1	1	1	1	1	1	1	1	-5	-5	-5	-5	-5	-5	-5
763	Q6UXG8	BTNL9;UNQ1900/PRO4346	Butyrophilin-like protein 9 OS=Homo sapiens GN=BTNL9 PE=2 SV=1 - [BTNL9_HUMAN]	-43	-44	-87	668			1	1	26.91	1	0	-40	1.076	1.191	0.991	0.802	0.911	1.035	0.908		0	0	0	0	0	0	0	0	0	0	2	1	1	1	1	1	1	1	1	-5	-5	-5	-5	-5	-5	-5
745	Q9Y646	CPQ;LCH1;PGCP	Carboxypeptidase Q OS=Homo sapiens GN=CPQ PE=1 SV=1 - [CBPQ_HUMAN]	-43	-44	-87	668			1	1	44.87	1	0	-40	1.03	1.052	0.999	1.065	1.032	0.962	0.991		0	0	0	0	0	0	0	0	0	0	2	1	1	1	1	1	1	1	1	-5	-5	-5	-5	-5	-5	-5
746	O60716	CTNND1;KIAA0384	Catenin delta-1 OS=Homo sapiens GN=CTNND1 PE=1 SV=1 - [CTND1_HUMAN]	-43	-44	-87	668			1	1	26.12	1	0	-40	1.03	1.052	0.999	1.065	1.032	0.962	0.991		0	0	0	0	0	0	0	0	0	0	2	1	1	1	1	1	1	1	1	-5	-5	-5	-5	-5	-5	-5
764	P29279	CTGF;CCN2;HCS24;IGFBP8	Connective tissue growth factor OS=Homo sapiens GN=CTGF PE=1 SV=2 - [CTGF_HUMAN]	-43	-44	-87	668			1	1	20.88	1	0	-40	1.081	1.168	1.212	1.038	0.955	1.048	1.137		0	0	0	0	0	0	0	0	0	0	2	1	1	1	1	1	1	1	1	-5	-5	-5	-5	-5	-5	-5
473	Q9UBG0	MRC2;CLEC13E;ENDO180;KIAA0709;UPARAP	C-type mannose receptor 2 OS=Homo sapiens GN=MRC2 PE=1 SV=2 - [MRC2_HUMAN]	-43	-44	-87	668			1	1	83.62	2	0	-40	1.089	1.181	0.947	0.843	1.115	1.173	0.885		0	0	0	0	0	0	0	0	0	0	2	1	1	1	1	1	1	1	1	-5	-5	-5	-5	-5	-5	-5
738	P13716	ALAD	Delta-aminolevulinic acid dehydratase OS=Homo sapiens GN=ALAD PE=1 SV=1 - [HEM2_HUMAN]	-43	-44	-87	668			1	1	31.74	1	0	-40	0.922	0.91	1.06	0.932	0.939	1.1	1.089		0	0	0	0	0	0	0	0	0	0	2	1	1	1	1	1	1	1	1	-5	-5	-5	-5	-5	-5	-5
747	Q96L91	EP400;CAGH32;KIAA1498;KIAA1818;TNRC12	E1A-binding protein p400 OS=Homo sapiens GN=EP400 PE=1 SV=4 - [EP400_HUMAN]	-43	-44	-87	668			1	1	23.51	1	0	-40	1.03	1.052	0.999	1.065	1.032	0.962	0.991		0	0	0	0	0	0	0	0	0	0	2	1	1	1	1	1	1	1	1	-5	-5	-5	-5	-5	-5	-5
463	P00533	EGFR;ERBB;ERBB1;HER1	Epidermal growth factor receptor OS=Homo sapiens GN=EGFR PE=1 SV=2 - [EGFR_HUMAN]	-43	-44	-87	668			1	1	66.42	2	0	-40	1.03	1.052	0.999	1.065	1.032	0.962	0.991		0	0	0	0	0	0	0	0	0	0	2	1	1	1	1	1	1	1	1	-5	-5	-5	-5	-5	-5	-5
748	Q13542	EIF4EBP2{ECO:0000312|HGNC:HGNC:3289}	Eukaryotic translation initiation factor 4E-binding protein 2 OS=Homo sapiens GN=EIF4EBP2 PE=1 SV=1 - [4EBP2_HUMAN]	-43	-44	-87	668			1	1	21.91	1	0	-40	1.03	1.052	0.999	1.065	1.032	0.962	0.991		0	0	0	0	0	0	0	0	0	0	2	1	1	1	1	1	1	1	1	-5	-5	-5	-5	-5	-5	-5
749	P78347	GTF2I;BAP135;WBSCR6	General transcription factor II-I OS=Homo sapiens GN=GTF2I PE=1 SV=2 - [GTF2I_HUMAN]	-43	-44	-87	668			1	1	22.17	1	0	-40	1.03	1.052	0.999	1.065	1.032	0.962	0.991		0	0	0	0	0	0	0	0	0	0	2	1	1	1	1	1	1	1	1	-5	-5	-5	-5	-5	-5	-5
457	O60763	USO1;VDP	General vesicular transport factor p115 OS=Homo sapiens GN=USO1 PE=1 SV=2 - [USO1_HUMAN]	-43	-44	-87	668			1	1	47.38	2	0	-40	0.938	0.924	1.131	1.147	0.94	0.955	1.163		0	0	0	0	0	0	0	0	0	0	2	1	1	1	1	1	1	1	1	-5	-5	-5	-5	-5	-5	-5
750	O14610	GNGT2;GNG8;GNG9;GNGT8	Guanine nucleotide-binding protein G(I)/G(S)/G(O) subunit gamma-T2 OS=Homo sapiens GN=GNGT2 PE=2 SV=1 - [GBGT2_HUMAN]	-43	-44	-87	668			1	1	27.38	1	0	-40	1.03	1.052	0.999	1.065	1.032	0.962	0.991		0	0	0	0	0	0	0	0	0	0	2	1	1	1	1	1	1	1	1	-5	-5	-5	-5	-5	-5	-5
458	O60812	HNRNPCL1;HNRPCL1	Heterogeneous nuclear ribonucleoprotein C-like 1 OS=Homo sapiens GN=HNRNPCL1 PE=1 SV=1 - [HNRCL_HUMAN]	-43	-44	-87	668			1	1	0	2	0	-40	0.967	0.851	0.889	1.038	0.804	0.795	1.024		0	0	0	0	0	0	0	0	0	0	2	1	1	1	1	1	1	1	1	-5	-5	-5	-5	-5	-5	-5
751	P52272	HNRNPM;HNRPM;NAGR1	Heterogeneous nuclear ribonucleoprotein M OS=Homo sapiens GN=HNRNPM PE=1 SV=3 - [HNRPM_HUMAN]	-43	-44	-87	668			1	1	74.8	1	0	-40	1.03	1.052	0.999	1.065	1.032	0.962	0.991		0	0	0	0	0	0	0	0	0	0	2	1	1	1	1	1	1	1	1	-5	-5	-5	-5	-5	-5	-5
464	Q13614	MTMR2;KIAA1073	Myotubularin-related protein 2 OS=Homo sapiens GN=MTMR2 PE=1 SV=4 - [MTMR2_HUMAN]	-43	-44	-87	668			1	1	28.13	2	0	-40	1.03	1.052	0.999	1.065	1.032	0.962	0.991		0	0	0	0	0	0	0	0	0	0	2	1	1	1	1	1	1	1	1	-5	-5	-5	-5	-5	-5	-5
731	O14745	SLC9A3R1;NHERF;NHERF1	Na(+)/H(+) exchange regulatory cofactor NHE-RF1 OS=Homo sapiens GN=SLC9A3R1 PE=1 SV=4 - [NHRF1_HUMAN]	-43	-44	-87	668			1	1	42.83	1	0	-40	0.986	1.261	1.17	0.942	1.172	1.156	0.927		0	2	0	0	0	0	0	2	0	2	0	1	1	1	1	1	1	1	1	-5	-5	-5	-5	-5	-5	-5
752	Q9UJJ9	GNPTG;C16orf27;GNPTAG;CAB56184;LP2537	N-acetylglucosamine-1-phosphotransferase subunit gamma OS=Homo sapiens GN=GNPTG PE=1 SV=1 - [GNPTG_HUMAN]	-43	-44	-87	668			1	1	103.09	1	0	-40	1.03	1.052	0.999	1.065	1.032	0.962	0.991		0	0	0	0	0	0	0	0	0	0	2	1	1	1	1	1	1	1	1	-5	-5	-5	-5	-5	-5	-5
753	Q15758	SLC1A5;ASCT2;M7V1;RDR;RDRC	Neutral amino acid transporter B(0) OS=Homo sapiens GN=SLC1A5 PE=1 SV=2 - [AAAT_HUMAN]	-43	-44	-87	668			1	1	22.06	1	0	-40	1.03	1.052	0.999	1.065	1.032	0.962	0.991		0	0	0	0	0	0	0	0	0	0	2	1	1	1	1	1	1	1	1	-5	-5	-5	-5	-5	-5	-5
754	O95428	PAPLN;UNQ2420/PRO4977	Papilin OS=Homo sapiens GN=PAPLN PE=2 SV=4 - [PPN_HUMAN]	-43	-44	-87	668			1	1	40.98	1	0	-40	1.03	1.052	0.999	1.065	1.032	0.962	0.991		0	0	0	0	0	0	0	0	0	0	2	1	1	1	1	1	1	1	1	-5	-5	-5	-5	-5	-5	-5
812	P30044	PRDX5;ACR1;SBBI10	Peroxiredoxin-5, mitochondrial OS=Homo sapiens GN=PRDX5 PE=1 SV=4 - [PRDX5_HUMAN]	-43	-44	-87	668			1	1	35.9	1	0	-40	1.03	1.052	0.999	1.065	1.032	0.962	0.991		0	0	0	0	0	0	0	0	0	0	2	1	1	1	1	1	1	1	1	-5	-5	-5	-5	-5	-5	-5
465	P07602	PSAP;GLBA;SAP1	Proactivator polypeptide OS=Homo sapiens GN=PSAP PE=1 SV=2 - [SAP_HUMAN]	-43	-44	-87	668			1	1	30.74	3	0	-40	1.03	1.052	0.999	1.065	1.032	0.962	0.991		0	0	0	0	0	0	0	0	0	0	2	1	1	1	1	1	1	1	1	-5	-5	-5	-5	-5	-5	-5
755	Q9UQ80	PA2G4;EBP1	Proliferation-associated protein 2G4 OS=Homo sapiens GN=PA2G4 PE=1 SV=3 - [PA2G4_HUMAN]	-43	-44	-87	668			1	1	24.2	1	0	-40	1.03	1.052	0.999	1.065	1.032	0.962	0.991		0	0	0	0	0	0	0	0	0	0	2	1	1	1	1	1	1	1	1	-5	-5	-5	-5	-5	-5	-5
728	Q8IYM0	FAM186B;C12orf25	Protein FAM186B OS=Homo sapiens GN=FAM186B PE=2 SV=2 - [F186B_HUMAN]	-43	-44	-87	668			1	1	22.78	1	0	-40	0.91	1.26	1.194	0.805	1.096	1.191	0.874		0	2	0	0	0	0	0	2	0	2	0	1	1	1	1	1	1	1	1	-5	-5	-5	-5	-5	-5	-5
756	Q8TB73	NDNF;C4orf31;UNQ2748/PRO6487	Protein NDNF OS=Homo sapiens GN=NDNF PE=2 SV=2 - [NDNF_HUMAN]	-43	-44	-87	668			1	1	21.51	1	0	-40	1.03	1.052	0.999	1.065	1.032	0.962	0.991		0	0	0	0	0	0	0	0	0	0	2	1	1	1	1	1	1	1	1	-5	-5	-5	-5	-5	-5	-5
466	Q96M53	TBATA;C10orf27;SPATIAL	Protein TBATA OS=Homo sapiens GN=TBATA PE=2 SV=3 - [TBATA_HUMAN]	-43	-44	-87	668			1	1	57.37	3	0	-40	1.03	1.052	0.999	1.065	1.032	0.962	0.991		0	0	0	0	0	0	0	0	0	0	2	1	1	1	1	1	1	1	1	-5	-5	-5	-5	-5	-5	-5
757	Q7L0Q8	RHOU{ECO:0000312|HGNC:HGNC:17794}	Rho-related GTP-binding protein RhoU OS=Homo sapiens GN=RHOU PE=1 SV=1 - [RHOU_HUMAN]	-43	-44	-87	668			1	1	27.88	1	0	-40	1.03	1.052	0.999	1.065	1.032	0.962	0.991		0	0	0	0	0	0	0	0	0	0	2	1	1	1	1	1	1	1	1	-5	-5	-5	-5	-5	-5	-5
468	P55199	ELL;C19orf17	RNA polymerase II elongation factor ELL OS=Homo sapiens GN=ELL PE=1 SV=1 - [ELL_HUMAN]	-43	-44	-87	668			1	1	24.59	2	0	-40	1.03	1.052	0.999	1.065	1.032	0.962	0.991		0	0	0	0	0	0	0	0	0	0	2	1	1	1	1	1	1	1	1	-5	-5	-5	-5	-5	-5	-5
758	Q8WWQ8	STAB2{ECO:0000312|EMBL:CAC82105.1}	Stabilin-2 OS=Homo sapiens GN=STAB2 PE=1 SV=3 - [STAB2_HUMAN]	-43	-44	-87	668			1	1	22.77	1	0	-40	1.03	1.052	0.999	1.065	1.032	0.962	0.991		0	0	0	0	0	0	0	0	0	0	2	1	1	1	1	1	1	1	1	-5	-5	-5	-5	-5	-5	-5
759	Q9NYK1	TLR7;UNQ248/PRO285	Toll-like receptor 7 OS=Homo sapiens GN=TLR7 PE=1 SV=1 - [TLR7_HUMAN]	-43	-44	-87	668			1	1	25.23	1	0	-40	1.03	1.052	0.999	1.065	1.032	0.962	0.991		0	0	0	0	0	0	0	0	0	0	2	1	1	1	1	1	1	1	1	-5	-5	-5	-5	-5	-5	-5
760	Q14956	GPNMB;HGFIN;NMB;UNQ1725/PRO9925	Transmembrane glycoprotein NMB OS=Homo sapiens GN=GPNMB PE=1 SV=2 - [GPNMB_HUMAN]	-43	-44	-87	668			1	1	49.13	1	0	-40	1.03	1.052	0.999	1.065	1.032	0.962	0.991		0	0	0	0	0	0	0	0	0	0	2	1	1	1	1	1	1	1	1	-5	-5	-5	-5	-5	-5	-5
761	O43395	PRPF3;HPRP3;PRP3	U4/U6 small nuclear ribonucleoprotein Prp3 OS=Homo sapiens GN=PRPF3 PE=1 SV=2 - [PRPF3_HUMAN]	-43	-44	-87	668			1	1	20.48	1	0	-40	1.03	1.052	0.999	1.065	1.032	0.962	0.991		0	0	0	0	0	0	0	0	0	0	2	1	1	1	1	1	1	1	1	-5	-5	-5	-5	-5	-5	-5
762	P54725	RAD23A	UV excision repair protein RAD23 homolog A OS=Homo sapiens GN=RAD23A PE=1 SV=1 - [RD23A_HUMAN]	-43	-44	-87	668			1	1	38.57	1	0	-40	1.03	1.052	0.999	1.065	1.032	0.962	0.991		0	0	0	0	0	0	0	0	0	0	2	1	1	1	1	1	1	1	1	-5	-5	-5	-5	-5	-5	-5
739	Q9UIW0	VAX2	Ventral anterior homeobox 2 OS=Homo sapiens GN=VAX2 PE=1 SV=1 - [VAX2_HUMAN]	-43	-44	-87	668			1	1	22.12	1	0	-40	0.948	0.916	1.07	0.882	0.935	1.193	1.123		0	0	0	0	0	0	0	0	0	0	2	1	1	1	1	1	1	1	1	-5	-5	-5	-5	-5	-5	-5
470	P18206	VCL	Vinculin OS=Homo sapiens GN=VCL PE=1 SV=4 - [VINC_HUMAN]	-43	-44	-87	668			1	1	113.1	3	0	-40	1.03	1.052	0.999	1.065	1.032	0.962	0.991		0	0	0	0	0	0	0	0	0	0	2	1	1	1	1	1	1	1	1	-5	-5	-5	-5	-5	-5	-5
791	P29966	MARCKS;MACS;PRKCSL	Myristoylated alanine-rich C-kinase substrate OS=Homo sapiens GN=MARCKS PE=1 SV=4 - [MARCS_HUMAN]	-43.5	-43.5	-87	668			1	1	26.84	1	0	-40	1.03	0.602	0.979	1.065	0.592	0.946	1.697		0	5	0	0	5	0	-5	0	0	0	1.5	1.5	1	1	1	1	1	1	1	-5	-5	-5	-5	-5	-5	-5
532	Q49A26	GLYR1;HIBDL;NP60	Putative oxidoreductase GLYR1 OS=Homo sapiens GN=GLYR1 PE=1 SV=3 - [GLYR1_HUMAN]	-43.5	-43.5	-87	668			1	1	28.78	3	0	-40	0.606	1.022	0.978	0.632	1.032	0.962	0.588		5	0	0	5	0	0	-5	0	0	0	1.5	1.5	1	1	1	1	1	1	1	-5	-5	-5	-5	-5	-5	-5
737	P46782	RPS5	40S ribosomal protein S5 OS=Homo sapiens GN=RPS5 PE=1 SV=4 - [RS5_HUMAN]	-44	-43	-87	668			1	1	28.23	1	0	-40	0.861	0.966	1.182	0.91	0.813	0.957	1.068		0	0	0	0	0	0	0	0	0	0	1	2	1	1	1	1	1	1	1	-5	-5	-5	-5	-5	-5	-5
741	P10412	HIST1H1E;H1F4	Histone H1.4 OS=Homo sapiens GN=HIST1H1E PE=1 SV=2 - [H14_HUMAN]	-44	-43	-87	668			1	1	22.5	1	0	-40	1.026	0.884	0.799	1.005	1.053	0.987	0.941		0	0	0	0	0	0	0	0	0	0	1	2	1	1	1	1	1	1	1	-5	-5	-5	-5	-5	-5	-5
729	Q15691	MAPRE1	Microtubule-associated protein RP/EB family member 1 OS=Homo sapiens GN=MAPRE1 PE=1 SV=3 - [MARE1_HUMAN]	-44	-43	-87	668			1	1	38.65	1	0	-40	0.947	0.994	1.213	1.274	0.933	0.859	1.171		0	0	0	2	0	0	0	0	2	2	1	0	1	1	1	1	1	1	1	-5	-5	-5	-5	-5	-5	-5
474	P30101	PDIA3;ERP57;ERP60;GRP58	Protein disulfide-isomerase A3 OS=Homo sapiens GN=PDIA3 PE=1 SV=4 - [PDIA3_HUMAN]	-44	-43	-87	668			1	1	53.42	2	0	-40	1.188	0.972	0.821	1.035	1.157	1.14	1.017		0	0	0	0	0	0	0	0	0	0	1	2	1	1	1	1	1	1	1	-5	-5	-5	-5	-5	-5	-5
471	Q15397	KIAA0020;PUF-A;XTP5	Pumilio domain-containing protein KIAA0020 OS=Homo sapiens GN=KIAA0020 PE=1 SV=3 - [K0020_HUMAN]	-44	-43	-87	668			1	1	0	2	0	-40	1.057	0.941	0.969	0.958	0.792	0.914	1.104		0	0	0	0	0	0	0	0	0	0	1	2	1	1	1	1	1	1	1	-5	-5	-5	-5	-5	-5	-5
740	Q5VT97	SYDE2	Rho GTPase-activating protein SYDE2 OS=Homo sapiens GN=SYDE2 PE=1 SV=2 - [SYDE2_HUMAN]	-44	-43	-87	668			1	1	21.56	1	0	-40	1.016	0.932	0.97	0.976	0.941	1.034	1.071		0	0	0	0	0	0	0	0	0	0	1	2	1	1	1	1	1	1	1	-5	-5	-5	-5	-5	-5	-5
512	Q9Y2D5	AKAP2;KIAA0920;PRKA2	A-kinase anchor protein 2 OS=Homo sapiens GN=AKAP2 PE=1 SV=3 - [AKAP2_HUMAN]	-41.25	-46	-87.25	716			1	1	29.15	4	0	-40	0.881	0.735	1.085	1.143	0.757	0.875	1.318		0	2.5	0	0	0	0	-2	0.5	-2	-1.5	3.25	1	1	1	1	1	1	1	1	-5	-5	-5	-5	-5	-5	-5
521	Q9H9E3	COG4	Conserved oligomeric Golgi complex subunit 4 OS=Homo sapiens GN=COG4 PE=1 SV=3 - [COG4_HUMAN]	-43.5	-44	-87.5	717			1	1	49.55	2	0	-40	1.03	0.544	0.972	1.065	1.045	1.833	1.865		0	5	0	0	0	5	-5	0	0	0	1.5	1	1	1	1	1	1	1	1	-5	-5	-5	-5	-5	-5	-5
508	B9A064	IGLL5	Immunoglobulin lambda-like polypeptide 5 OS=Homo sapiens GN=IGLL5 PE=2 SV=2 - [IGLL5_HUMAN]	-44	-44	-88	718	-25	-20	1	4	441.03	25	0		0.822	1.073	1.147	0.85	1.032	0.962	0.919		0	0	0	0	0	0	0	0	0	0	1	1	15	15	15	16	16	16	16	0	0	0	0	0	0	0
445	Q76LX8	ADAMTS13;C9orf8;UNQ6102/PRO20085	A disintegrin and metalloproteinase with thrombospondin motifs 13 OS=Homo sapiens GN=ADAMTS13 PE=1 SV=1 - [ATS13_HUMAN]	-44	-44	-88	718			1	1	51.82	2	0	-40	0.846	0.883	1.015	0.847	0.931	1.085	0.986		0	0	0	0	0	0	0	0	0	0	1	1	1	1	1	1	1	1	1	-5	-5	-5	-5	-5	-5	-5
736	P00709	LALBA;LYZL7	Alpha-lactalbumin OS=Homo sapiens GN=LALBA PE=1 SV=1 - [LALBA_HUMAN]	-44	-44	-88	718			1	1	25.62	1	0	-40	0.965	1.014	0.951	0.768	0.948	1.135	0.917		0	0	0	0	0	0	0	0	0	0	1	1	1	1	1	1	1	1	1	-5	-5	-5	-5	-5	-5	-5
727	Q9P0K7	RAI14;KIAA1334;NORPEG	Ankycorbin OS=Homo sapiens GN=RAI14 PE=1 SV=2 - [RAI14_HUMAN]	-44	-44	-88	718			1	1	24.84	1	0	-40	0.882	0.917	1.096	1.109	1.028	0.993	1.069		0	0	0	0	0	0	0	0	0	0	1	1	1	1	1	1	1	1	1	-5	-5	-5	-5	-5	-5	-5
451	Q13740	ALCAM;MEMD	CD166 antigen OS=Homo sapiens GN=ALCAM PE=1 SV=2 - [CD166_HUMAN]	-44	-44	-88	718			1	1	100.52	2	0	-40	1.077	1.006	0.911	1.018	0.922	0.896	0.988		0	0	0	0	0	0	0	0	0	0	1	1	1	1	1	1	1	1	1	-5	-5	-5	-5	-5	-5	-5
449	Q92731	ESR2;ESTRB;NR3A2	Estrogen receptor beta OS=Homo sapiens GN=ESR2 PE=1 SV=2 - [ESR2_HUMAN]	-44	-44	-88	718			1	1	23.48	6	0	-40	1.03	0.803	0.991	1.065	0.789	0.955	1.287		0	0	0	0	0	0	0	0	0	0	1	1	1	1	1	1	1	1	1	-5	-5	-5	-5	-5	-5	-5
726	Q6UY01	LRRC31;UNQ9367/PRO34156	Leucine-rich repeat-containing protein 31 OS=Homo sapiens GN=LRRC31 PE=2 SV=1 - [LRC31_HUMAN]	-44	-44	-88	718			1	1	26.82	1	0	-40	0.848	1.033	1.19	0.866	1.021	1.171	0.99		0	0	0	0	0	0	0	0	0	0	1	1	1	1	1	1	1	1	1	-5	-5	-5	-5	-5	-5	-5
453	Q9NQ69	LHX9	LIM/homeobox protein Lhx9 OS=Homo sapiens GN=LHX9 PE=1 SV=3 - [LHX9_HUMAN]	-44	-44	-88	718			1	1	27.8	2	0	-40	1.189	1.036	0.984	1.087	0.994	1.048	1.144		0	0	0	0	0	0	0	0	0	0	1	1	1	1	1	1	1	1	1	-5	-5	-5	-5	-5	-5	-5
725	P19256	CD58;LFA3	Lymphocyte function-associated antigen 3 OS=Homo sapiens GN=CD58 PE=1 SV=1 - [LFA3_HUMAN]	-44	-44	-88	718			1	1	45.5	1	0	-40	0.816	1.068	1.104	0.881	0.967	0.94	0.855		0	0	0	0	0	0	0	0	0	0	1	1	1	1	1	1	1	1	1	-5	-5	-5	-5	-5	-5	-5
724	Q6ZW33	MICALCL	MICAL C-terminal-like protein OS=Homo sapiens GN=MICALCL PE=2 SV=3 - [MICLK_HUMAN]	-44	-44	-88	718			1	1	25.54	1	0	-40	0.938	0.995	1.326	0.953	0.954	1.271	1.266		0	0	0	0	0	0	0	0	0	0	1	1	1	1	1	1	1	1	1	-5	-5	-5	-5	-5	-5	-5
732	P48739	PITPNB	Phosphatidylinositol transfer protein beta isoform OS=Homo sapiens GN=PITPNB PE=1 SV=2 - [PIPNB_HUMAN]	-44	-44	-88	718			1	1	23.01	1	0	-40	1.063	1.034	0.879	1.121	0.968	0.792	0.916		0	0	0	0	0	0	0	0	0	0	1	1	1	1	1	1	1	1	1	-5	-5	-5	-5	-5	-5	-5
734	P43487	RANBP1	Ran-specific GTPase-activating protein OS=Homo sapiens GN=RANBP1 PE=1 SV=1 - [RANG_HUMAN]	-44	-44	-88	718			1	1	73.85	1	0	-40	1.178	0.937	0.919	1.083	1.015	1.099	1.171		0	0	0	0	0	0	0	0	0	0	1	1	1	1	1	1	1	1	1	-5	-5	-5	-5	-5	-5	-5
735	P52565	ARHGDIA;GDIA1	Rho GDP-dissociation inhibitor 1 OS=Homo sapiens GN=ARHGDIA PE=1 SV=3 - [GDIR1_HUMAN]	-44	-44	-88	718			1	1	33.99	1	0	-40	1.193	0.968	0.999	1.149	1.106	1.204	1.248		0	0	0	0	0	0	0	0	0	0	1	1	1	1	1	1	1	1	1	-5	-5	-5	-5	-5	-5	-5
448	Q8N443	RIBC1	RIB43A-like with coiled-coils protein 1 OS=Homo sapiens GN=RIBC1 PE=2 SV=1 - [RIBC1_HUMAN]	-44	-44	-88	718			1	1	81.01	35	0	-40	0.98	1.074	0.84	0.879	0.989	0.876	0.777		0	0	0	0	0	0	0	0	0	0	1	1	1	1	1	1	1	1	1	-5	-5	-5	-5	-5	-5	-5
730	Q14166	TTLL12;KIAA0153	Tubulin--tyrosine ligase-like protein 12 OS=Homo sapiens GN=TTLL12 PE=1 SV=2 - [TTL12_HUMAN]	-44	-44	-88	718			1	1	21.42	1	0	-40	0.948	1.035	1.054	1.044	1.042	0.977	0.978		0	0	0	0	0	0	0	0	0	0	1	1	1	1	1	1	1	1	1	-5	-5	-5	-5	-5	-5	-5
733	Q9BQ24	ZFYVE21	Zinc finger FYVE domain-containing protein 21 OS=Homo sapiens GN=ZFYVE21 PE=1 SV=1 - [ZFY21_HUMAN]	-44	-44	-88	718			1	1	26.85	1	0	-40	1.141	0.954	0.947	1.085	0.895	0.948	1.147		0	0	0	0	0	0	0	0	0	0	1	1	1	1	1	1	1	1	1	-5	-5	-5	-5	-5	-5	-5
572	P01620		Ig kappa chain V-III region SIE OS=Homo sapiens PE=1 SV=1 - [KV302_HUMAN]	-49	-40.5	-89.5	734	-25	-20	1	2	34.28	3	0		0.751	0.926	0.997	0.733	0.725	0.812	0.819		0	0	0	2.5	2.5	0	0	0	5	5	1	4.5	1	1	1	1	1	1	1	-5	-5	-5	-5	-5	-5	-5
789	Q9BZG2	ACPT	Testicular acid phosphatase OS=Homo sapiens GN=ACPT PE=1 SV=1 - [PPAT_HUMAN]	-47.25	-43.5	-90.75	735			1	1	25.77	1	0	-40	1.152	0.688	0.903	1.49	0.995	1.024	1.531		0	2.5	0	5	0	0	-5	-2.5	0	-2.5	0.25	1.5	1	1	1	1	1	1	1	-5	-5	-5	-5	-5	-5	-5
577	P60604	UBE2G2	Ubiquitin-conjugating enzyme E2 G2 OS=Homo sapiens GN=UBE2G2 PE=1 SV=1 - [UB2G2_HUMAN]	-41	-50	-91	736			1	1	0	2	0	-40	0.437	1	1.012	0.848	1.032	0.547	0.449		10	0	0	0	0	4	-10	0	-6	-6	4	1	1	1	1	1	1	1	1	-5	-5	-5	-5	-5	-5	-5
785	P60880	SNAP25;SNAP	Synaptosomal-associated protein 25 OS=Homo sapiens GN=SNAP25 PE=1 SV=1 - [SNP25_HUMAN]	-45	-46	-91	736			1	1	20.92	1	0	-40	0.795	1.315	1.216	0.947	1.028	0.81	0.745		0	2	0	0	0	0	-2	0	-2	-2	0	1	1	1	1	1	1	1	1	-5	-5	-5	-5	-5	-5	-5
794	Q99426	TBCB;CG22;CKAP1	Tubulin-folding cofactor B OS=Homo sapiens GN=TBCB PE=1 SV=2 - [TBCB_HUMAN]	-48	-43.5	-91.5	738			1	1	49.57	1	0	-40	0.974	0.755	1.17	1.377	0.809	0.901	1.531		0	0	0	5	0	0	-5	-5	0	-5	2	1.5	1	1	1	1	1	1	1	-5	-5	-5	-5	-5	-5	-5
786	P30740	SERPINB1;ELANH2;MNEI;PI2	Leukocyte elastase inhibitor OS=Homo sapiens GN=SERPINB1 PE=1 SV=1 - [ILEU_HUMAN]	-46	-46	-92	739			1	1	26.55	1	0	-40	0.806	0.915	0.838	0.796	1.126	1.06	0.748		0	0	0	0	0	0	-2	-2	-2	-4	1	1	1	1	1	1	1	1	1	-5	-5	-5	-5	-5	-5	-5
793	O60928	KCNJ13	Inward rectifier potassium channel 13 OS=Homo sapiens GN=KCNJ13 PE=1 SV=1 - [IRK13_HUMAN]	-43.5	-49	-92.5	740			1	1	25.28	1	0	-40	1.159	0.617	0.789	1.109	0.8	1.087	1.502		0	5	0	0	0	0	-5	0	-5	-5	1.5	1	1	1	1	1	1	1	1	-5	-5	-5	-5	-5	-5	-5
790	Q16627	CCL14;NCC2;SCYA14	C-C motif chemokine 14 OS=Homo sapiens GN=CCL14 PE=1 SV=1 - [CCL14_HUMAN]	-47.25	-47.25	-94.5	741			1	1	32.71	1	0	-40	0.843	1.417	1.086	0.737	0.978	0.872	0.655		0	2.5	0	2.5	0	0	-5	-2.5	-2.5	-5	0.25	0.25	1	1	1	1	1	1	1	-5	-5	-5	-5	-5	-5	-5
809	P15085	CPA1;CPA	Carboxypeptidase A1 OS=Homo sapiens GN=CPA1 PE=1 SV=2 - [CBPA1_HUMAN]	-48.5	-48.5	-97	742			1	1	33.01	1	0	-40	0.512	1.009	0.968	0.535	1.032	0.962	0.498		5	0	0	5	0	0	-10	-5	-5	-10	1.5	1.5	1	1	1	1	1	1	1	-5	-5	-5	-5	-5	-5	-5
784	Q9HCE0	EPG5;KIAA1632	Ectopic P granules protein 5 homolog OS=Homo sapiens GN=EPG5 PE=2 SV=2 - [EPG5_HUMAN]	-70.5	-33	-103.5	743			1	1	21.49	1	0	-40	0.963			0.666	1.2	1.417	0.784		0	-10	-10	5	2	2.5	0	-20	9.5	-10.5	-3	2.5	1			1	1	1	1	-5	-10	-10	-5	-5	-5	-5
599	Q96Q89	KIF20B;KRMP1;MPHOSPH1	Kinesin-like protein KIF20B OS=Homo sapiens GN=KIF20B PE=1 SV=3 - [KI20B_HUMAN]	-47.75	-59	-106.75	744			1	3	55.81	12	0				0.806						-10	-10	0	-10	-10	-10	-10	-30	-40	-70	-9	-9			1					-10	-10	-5	-10	-10	-10	-10
600	P12111	COL6A3	Collagen alpha-3(VI) chain OS=Homo sapiens GN=COL6A3 PE=1 SV=5 - [CO6A3_HUMAN]	-57	-57	-114	745			2	2	74.18	3	2										-10	-10	-10	-10	-10	-10	-10	-40	-40	-80	-9	-9								-10	-10	-10	-10	-10	-10	-10
601	Q9NQ38	SPINK5	Serine protease inhibitor Kazal-type 5 OS=Homo sapiens GN=SPINK5 PE=1 SV=2 - [ISK5_HUMAN]	-57	-57	-114	745			2	2	26.21	2	2										-10	-10	-10	-10	-10	-10	-10	-40	-40	-80	-9	-9								-10	-10	-10	-10	-10	-10	-10
602	Q96Q15	SMG1;ATX;KIAA0421;LIP	Serine/threonine-protein kinase SMG1 OS=Homo sapiens GN=SMG1 PE=1 SV=3 - [SMG1_HUMAN]	-57	-57	-114	745			2	2	48.45	5	2										-10	-10	-10	-10	-10	-10	-10	-40	-40	-80	-9	-9								-10	-10	-10	-10	-10	-10	-10
603	P37837	TALDO1;TAL;TALDO;TALDOR	Transaldolase OS=Homo sapiens GN=TALDO1 PE=1 SV=2 - [TALDO_HUMAN]	-57	-57	-114	745			2	2	33.56	2	2										-10	-10	-10	-10	-10	-10	-10	-40	-40	-80	-9	-9								-10	-10	-10	-10	-10	-10	-10
565	Q6Q788	APOA5;RAP3;UNQ411/PRO773	Apolipoprotein A-V OS=Homo sapiens GN=APOA5 PE=1 SV=1 - [APOA5_HUMAN]	-59	-59	-118	749		-20	1	1	114.27	16	0	-40	1.009	1	0.975	0.868	1.084	1.126	0.933		0	0	0	0	0	0	0	0	0	0	1	1	4	4	4	4	4	4	4	0	0	0	0	0	0	0
318	P08709	F7	Coagulation factor VII OS=Homo sapiens GN=F7 PE=1 SV=1 - [FA7_HUMAN]	-59	-59	-118	749		-20	1	1	139.32	5	0	-40	0.779	0.885	0.999	0.888	0.938	1.011	0.991		0	0	0	0	0	0	0	0	0	0	1	1	3	3	3	3	3	3	3	0	0	0	0	0	0	0
308	Q9H8L6	MMRN2;EMILIN3	Multimerin-2 OS=Homo sapiens GN=MMRN2 PE=1 SV=2 - [MMRN2_HUMAN]	-59	-59	-118	749		-20	1	1	280.51	13	0	-40	1.007	0.974	0.935	1.076	1.029	0.931	1.001		0	0	0	0	0	0	0	0	0	0	1	1	6	6	6	7	7	7	7	0	0	0	0	0	0	0
654	O95477	ABCA1;ABC1;CERP	ATP-binding cassette sub-family A member 1 OS=Homo sapiens GN=ABCA1 PE=1 SV=3 - [ABCA1_HUMAN]	-59	-59	-118	749			1	2	45.18	9	0										-10	-10	-10	-10	-10	-10	-10	-40	-40	-80	-9	-9								-10	-10	-10	-10	-10	-10	-10
604	Q9H251	CDH23;KIAA1774;KIAA1812;UNQ1894/PRO4340	Cadherin-23 OS=Homo sapiens GN=CDH23 PE=1 SV=2 - [CAD23_HUMAN]	-59	-59	-118	749			1	3	57.9	5	0										-10	-10	-10	-10	-10	-10	-10	-40	-40	-80	-9	-9								-10	-10	-10	-10	-10	-10	-10
606	O75808	CAPN15;SOLH	Calpain-15 OS=Homo sapiens GN=CAPN15 PE=1 SV=1 - [CAN15_HUMAN]	-59	-59	-118	749			1	2	44.51	3	0										-10	-10	-10	-10	-10	-10	-10	-40	-40	-80	-9	-9								-10	-10	-10	-10	-10	-10	-10
608	O75339	CILP;UNQ602/PRO1188	Cartilage intermediate layer protein 1 OS=Homo sapiens GN=CILP PE=1 SV=4 - [CILP1_HUMAN]	-59	-59	-118	749			1	2	64.74	4	0										-10	-10	-10	-10	-10	-10	-10	-40	-40	-80	-9	-9								-10	-10	-10	-10	-10	-10	-10
609	O43264	ZW10	Centromere/kinetochore protein zw10 homolog OS=Homo sapiens GN=ZW10 PE=1 SV=3 - [ZW10_HUMAN]	-59	-59	-118	749			1	2	31.49	4	0										-10	-10	-10	-10	-10	-10	-10	-40	-40	-80	-9	-9								-10	-10	-10	-10	-10	-10	-10
613	Q8IVF4	DNAH10;KIAA2017	Dynein heavy chain 10, axonemal OS=Homo sapiens GN=DNAH10 PE=1 SV=4 - [DYH10_HUMAN]	-59	-59	-118	749			1	2	127.11	17	0										-10	-10	-10	-10	-10	-10	-10	-40	-40	-80	-9	-9								-10	-10	-10	-10	-10	-10	-10
615	P55884	EIF3B{ECO:0000255|HAMAP-Rule:MF_03001}	Eukaryotic translation initiation factor 3 subunit B OS=Homo sapiens GN=EIF3B PE=1 SV=3 - [EIF3B_HUMAN]	-59	-59	-118	749			1	2	59.39	12	0										-10	-10	-10	-10	-10	-10	-10	-40	-40	-80	-9	-9								-10	-10	-10	-10	-10	-10	-10
618	O96028	WHSC1;KIAA1090;MMSET;NSD2;TRX5	Histone-lysine N-methyltransferase NSD2 OS=Homo sapiens GN=WHSC1 PE=1 SV=1 - [NSD2_HUMAN]	-59	-59	-118	749			1	2	104.86	169	0										-10	-10	-10	-10	-10	-10	-10	-40	-40	-80	-9	-9								-10	-10	-10	-10	-10	-10	-10
619	Q7Z4S6	KIF21A;KIAA1708;KIF2	Kinesin-like protein KIF21A OS=Homo sapiens GN=KIF21A PE=1 SV=2 - [KI21A_HUMAN]	-59	-59	-118	749			1	2	58.07	12	0										-10	-10	-10	-10	-10	-10	-10	-40	-40	-80	-9	-9								-10	-10	-10	-10	-10	-10	-10
620	Q9UPQ0	LIMCH1;KIAA1102	LIM and calponin homology domains-containing protein 1 OS=Homo sapiens GN=LIMCH1 PE=1 SV=4 - [LIMC1_HUMAN]	-59	-59	-118	749			1	3	504.25	34	0										-10	-10	-10	-10	-10	-10	-10	-40	-40	-80	-9	-9								-10	-10	-10	-10	-10	-10	-10
631	Q96G01	BICD1	Protein bicaudal D homolog 1 OS=Homo sapiens GN=BICD1 PE=1 SV=3 - [BICD1_HUMAN]	-59	-59	-118	749			1	2	38.39	3	0										-10	-10	-10	-10	-10	-10	-10	-40	-40	-80	-9	-9								-10	-10	-10	-10	-10	-10	-10
643	O43156	TTI1;KIAA0406;SMG10	TELO2-interacting protein 1 homolog OS=Homo sapiens GN=TTI1 PE=1 SV=3 - [TTI1_HUMAN]	-59	-59	-118	749			1	2	60.09	6	0										-10	-10	-10	-10	-10	-10	-10	-40	-40	-80	-9	-9								-10	-10	-10	-10	-10	-10	-10
644	Q8N584	TTC39C;C18orf17	Tetratricopeptide repeat protein 39C OS=Homo sapiens GN=TTC39C PE=2 SV=2 - [TT39C_HUMAN]	-59	-59	-118	749			1	2	27.69	5	0										-10	-10	-10	-10	-10	-10	-10	-40	-40	-80	-9	-9								-10	-10	-10	-10	-10	-10	-10
646	O14717	TRDMT1;DNMT2	tRNA (cytosine(38)-C(5))-methyltransferase OS=Homo sapiens GN=TRDMT1 PE=1 SV=1 - [TRDMT_HUMAN]	-59	-59	-118	749			1	2	105.68	11	0										-10	-10	-10	-10	-10	-10	-10	-40	-40	-80	-9	-9								-10	-10	-10	-10	-10	-10	-10
647	Q6IBS0	TWF2;PTK9L;MSTP011	Twinfilin-2 OS=Homo sapiens GN=TWF2 PE=1 SV=2 - [TWF2_HUMAN]	-59	-59	-118	749			1	2	1284.31	134	0										-10	-10	-10	-10	-10	-10	-10	-40	-40	-80	-9	-9								-10	-10	-10	-10	-10	-10	-10
650	Q9H2Y7	ZNF106;SH3BP3;ZFP106;ZNF474	Zinc finger protein 106 OS=Homo sapiens GN=ZNF106 PE=1 SV=1 - [ZN106_HUMAN]	-59	-59	-118	749			1	2	35.64	6	0										-10	-10	-10	-10	-10	-10	-10	-40	-40	-80	-9	-9								-10	-10	-10	-10	-10	-10	-10
592	Q9UPQ7	PDZRN3;KIAA1095;LNX3;SEMCAP3	E3 ubiquitin-protein ligase PDZRN3 OS=Homo sapiens GN=PDZRN3 PE=1 SV=2 - [PZRN3_HUMAN]	-60	-66.5	-126.5	768			1	1	23.71	2	0	-40	1.423		0.62	1.203		0.746			5	-10	4	2	-10	2	-10	-11	-16	-27	-1.5	-3	1		1	1		1		-5	-10	-5	-5	-10	-5	-10
810	P08519	LPA	Apolipoprotein(a) OS=Homo sapiens GN=LPA PE=1 SV=1 - [APOA_HUMAN]	-64	-64	-128	769		-20	1	1	31.69	1	0	-40	0.862	0.945	1.06	0.856	0.968	1.109	0.979		0	0	0	0	0	0	0	0	0	0	1	1	1	1	1	1	1	1	1	-5	-5	-5	-5	-5	-5	-5
596	Q9BQI3	EIF2AK1;HRI;KIAA1369;PRO1362	Eukaryotic translation initiation factor 2-alpha kinase 1 OS=Homo sapiens GN=EIF2AK1 PE=1 SV=2 - [E2AK1_HUMAN]	-66.5	-70.5	-137	770			1	1	80.99	8	0	-40	0.921		0.581	0.849		0.779			0	-10	4	0	-10	0	-10	-16	-20	-36	-3	-3	1		1	1		1		-5	-10	-5	-5	-10	-5	-10
598	Q6ZW31	SYDE1	Rho GTPase-activating protein SYDE1 OS=Homo sapiens GN=SYDE1 PE=1 SV=1 - [SYDE1_HUMAN]	-99	-45.5	-144.5	771			1	1	40.14	2	0	-40				0.981		0.031			-10	-10	-10	0	-10	25	-10	-40	5	-35	-9	-3				1		1		-10	-10	-10	-5	-10	-5	-10
527	P83593		Ig kappa chain V-IV region STH (Fragment) OS=Homo sapiens PE=1 SV=1 - [KV405_HUMAN]	-78.5	-75.5	-154	772	-25	-20	1	1	52.27	5	0	-40	0.656	0.955	1.198	0.699	0.674	0.841	0.892		5	0	0	2.5	2.5	0	0	5	5	10	1.5	4.5	4	4	4	4	4	4	4	0	0	0	0	0	0	0
371	P80748		Ig lambda chain V-III region LOI OS=Homo sapiens PE=1 SV=1 - [LV302_HUMAN]	-83	-83	-166	773	-25	-20	1	1	130.07	6	0	-40	0.97	0.943	0.944	0.914	0.865	1.08	0.998		0	0	0	0	0	0	0	0	0	0	2	2	3	3	3	3	3	3	3	0	0	0	0	0	0	0
568	P01617		Ig kappa chain V-II region TEW OS=Homo sapiens PE=1 SV=1 - [KV204_HUMAN]	-84	-83	-167	774	-25	-20	1	1	32.76	4	0	-40	0.979	1.104	1.005	1.001	1.082	1.007	0.943		0	0	0	0	0	0	0	0	0	0	1	2	3	3	3	3	3	3	3	0	0	0	0	0	0	0
813	Q9NP85	NPHS2	Podocin OS=Homo sapiens GN=NPHS2 PE=1 SV=1 - [PODO_HUMAN]	-71.5	-99	-170.5	775			1	1	33.47	1	0	-40		0.987	0.829						-10	0	0	-10	-10	-10	-10	-20	-40	-60	-4	-9		1	1					-10	-5	-5	-10	-10	-10	-10
578	P01615		Ig kappa chain V-II region FR OS=Homo sapiens PE=1 SV=1 - [KV202_HUMAN]	-89	-88	-177	776	-25	-20	1	1	42.98	2	0	-40	0.772	0.946	1.083	0.83	0.823	0.89	0.896		0	0	0	0	0	0	0	0	0	0	1	2	1	1	1	1	1	1	1	-5	-5	-5	-5	-5	-5	-5
811	P01699		Ig lambda chain V-I region VOR OS=Homo sapiens PE=1 SV=1 - [LV101_HUMAN]	-89	-88	-177	776	-25	-20	1	1	22.67	1	0	-40	0.89	1.012	1.212	0.918	0.76	0.897	1.081		0	0	0	0	0	0	0	0	0	0	1	2	1	1	1	1	1	1	1	-5	-5	-5	-5	-5	-5	-5
814	P02745	C1QA	Complement C1q subcomponent subunit A OS=Homo sapiens GN=C1QA PE=1 SV=2 - [C1QA_HUMAN]	-91	-91	-182	778	-25	-20	1	1	53.82	1	0	-40	1.112	1.08	1.29	1.175	0.896	1.029	1.346		0	0	0	0	0	0	-2	-2	-2	-4	1	1	1	1	1	1	1	1	1	-5	-5	-5	-5	-5	-5	-5
815	Q9NRX4	PHPT1;PHP14;CGI-202;HSPC141	14 kDa phosphohistidine phosphatase OS=Homo sapiens GN=PHPT1 PE=1 SV=1 - [PHP14_HUMAN]	-99	-99	-198	779			1	1	27.69	1	0	-40									-10	-10	-10	-10	-10	-10	-10	-40	-40	-80	-9	-9								-10	-10	-10	-10	-10	-10	-10
816	O15528	CYP27B1;CYP1ALPHA;CYP27B	25-hydroxyvitamin D-1 alpha hydroxylase, mitochondrial OS=Homo sapiens GN=CYP27B1 PE=1 SV=1 - [CP27B_HUMAN]	-99	-99	-198	779			1	1	23.21	1	0	-40									-10	-10	-10	-10	-10	-10	-10	-40	-40	-80	-9	-9								-10	-10	-10	-10	-10	-10	-10
817	O95336	PGLS	6-phosphogluconolactonase OS=Homo sapiens GN=PGLS PE=1 SV=2 - [6PGL_HUMAN]	-99	-99	-198	779			1	1	32.94	1	0	-40									-10	-10	-10	-10	-10	-10	-10	-40	-40	-80	-9	-9								-10	-10	-10	-10	-10	-10	-10
818	P07741	APRT	Adenine phosphoribosyltransferase OS=Homo sapiens GN=APRT PE=1 SV=2 - [APT_HUMAN]	-99	-99	-198	779			1	1	26.29	1	0	-40									-10	-10	-10	-10	-10	-10	-10	-40	-40	-80	-9	-9								-10	-10	-10	-10	-10	-10	-10
819	P51693	APLP1	Amyloid-like protein 1 OS=Homo sapiens GN=APLP1 PE=1 SV=3 - [APLP1_HUMAN]	-99	-99	-198	779			1	1	40.59	1	0	-40									-10	-10	-10	-10	-10	-10	-10	-40	-40	-80	-9	-9								-10	-10	-10	-10	-10	-10	-10
820	P15848	ARSB	Arylsulfatase B OS=Homo sapiens GN=ARSB PE=1 SV=1 - [ARSB_HUMAN]	-99	-99	-198	779			1	1	30.41	1	0	-40									-10	-10	-10	-10	-10	-10	-10	-40	-40	-80	-9	-9								-10	-10	-10	-10	-10	-10	-10
821	P30988	CALCR	Calcitonin receptor OS=Homo sapiens GN=CALCR PE=1 SV=2 - [CALCR_HUMAN]	-99	-99	-198	779			1	1	25.58	1	0	-40									-10	-10	-10	-10	-10	-10	-10	-40	-40	-80	-9	-9								-10	-10	-10	-10	-10	-10	-10
605	Q9NZT1	CALML5;CLSP	Calmodulin-like protein 5 OS=Homo sapiens GN=CALML5 PE=1 SV=2 - [CALL5_HUMAN]	-99	-99	-198	779			1	1	86.58	2	0	-40									-10	-10	-10	-10	-10	-10	-10	-40	-40	-80	-9	-9								-10	-10	-10	-10	-10	-10	-10
607	Q92523	CPT1B;KIAA1670	Carnitine O-palmitoyltransferase 1, muscle isoform OS=Homo sapiens GN=CPT1B PE=2 SV=2 - [CPT1B_HUMAN]	-99	-99	-198	779			1	1	32.58	25	0	-40									-10	-10	-10	-10	-10	-10	-10	-40	-40	-80	-9	-9								-10	-10	-10	-10	-10	-10	-10
822	O95628	CNOT4;NOT4	CCR4-NOT transcription complex subunit 4 OS=Homo sapiens GN=CNOT4 PE=1 SV=3 - [CNOT4_HUMAN]	-99	-99	-198	779			1	1	24.54	1	0	-40									-10	-10	-10	-10	-10	-10	-10	-40	-40	-80	-9	-9								-10	-10	-10	-10	-10	-10	-10
823	O00299	CLIC1;G6;NCC27	Chloride intracellular channel protein 1 OS=Homo sapiens GN=CLIC1 PE=1 SV=4 - [CLIC1_HUMAN]	-99	-99	-198	779			1	1	45.36	1	0	-40									-10	-10	-10	-10	-10	-10	-10	-40	-40	-80	-9	-9								-10	-10	-10	-10	-10	-10	-10
610	P20908	COL5A1	Collagen alpha-1(V) chain OS=Homo sapiens GN=COL5A1 PE=1 SV=3 - [CO5A1_HUMAN]	-99	-99	-198	779			1	1	25.78	7	0	-40									-10	-10	-10	-10	-10	-10	-10	-40	-40	-80	-9	-9								-10	-10	-10	-10	-10	-10	-10
824	Q9P232	CNTN3;KIAA1496;PANG	Contactin-3 OS=Homo sapiens GN=CNTN3 PE=1 SV=3 - [CNTN3_HUMAN]	-99	-99	-198	779			1	1	48.33	1	0	-40									-10	-10	-10	-10	-10	-10	-10	-40	-40	-80	-9	-9								-10	-10	-10	-10	-10	-10	-10
825	Q9H9Q2	COPS7B;CSN7B	COP9 signalosome complex subunit 7b OS=Homo sapiens GN=COPS7B PE=1 SV=1 - [CSN7B_HUMAN]	-99	-99	-198	779			1	1	0	1	0	-40									-10	-10	-10	-10	-10	-10	-10	-40	-40	-80	-9	-9								-10	-10	-10	-10	-10	-10	-10
826	P46109	CRKL	Crk-like protein OS=Homo sapiens GN=CRKL PE=1 SV=1 - [CRKL_HUMAN]	-99	-99	-198	779			1	1	38.2	1	0	-40									-10	-10	-10	-10	-10	-10	-10	-40	-40	-80	-9	-9								-10	-10	-10	-10	-10	-10	-10
827	Q68CJ9	CREB3L3;CREBH;HYST1481	Cyclic AMP-responsive element-binding protein 3-like protein 3 OS=Homo sapiens GN=CREB3L3 PE=1 SV=2 - [CR3L3_HUMAN]	-99	-99	-198	779			1	1	37.2	1	0	-40									-10	-10	-10	-10	-10	-10	-10	-40	-40	-80	-9	-9								-10	-10	-10	-10	-10	-10	-10
828	P11511	CYP19A1;ARO1;CYAR;CYP19	Cytochrome P450 19A1 OS=Homo sapiens GN=CYP19A1 PE=1 SV=3 - [CP19A_HUMAN]	-99	-99	-198	779			1	1	26.67	1	0	-40									-10	-10	-10	-10	-10	-10	-10	-40	-40	-80	-9	-9								-10	-10	-10	-10	-10	-10	-10
611	Q9H6A0	DENND2D	DENN domain-containing protein 2D OS=Homo sapiens GN=DENND2D PE=1 SV=2 - [DEN2D_HUMAN]	-99	-99	-198	779			1	1	49.03	3	0	-40									-10	-10	-10	-10	-10	-10	-10	-40	-40	-80	-9	-9								-10	-10	-10	-10	-10	-10	-10
829	P60981	DSTN;ACTDP;DSN	Destrin OS=Homo sapiens GN=DSTN PE=1 SV=3 - [DEST_HUMAN]	-99	-99	-198	779			1	1	60.16	1	0	-40									-10	-10	-10	-10	-10	-10	-10	-40	-40	-80	-9	-9								-10	-10	-10	-10	-10	-10	-10
612	Q9H4A9	DPEP2;UNQ284/PRO323	Dipeptidase 2 OS=Homo sapiens GN=DPEP2 PE=1 SV=2 - [DPEP2_HUMAN]	-99	-99	-198	779			1	1	77.54	2	0	-40									-10	-10	-10	-10	-10	-10	-10	-40	-40	-80	-9	-9								-10	-10	-10	-10	-10	-10	-10
830	Q9NNZ3	DNAJC4;HSPF2;MCG18	DnaJ homolog subfamily C member 4 OS=Homo sapiens GN=DNAJC4 PE=2 SV=1 - [DNJC4_HUMAN]	-99	-99	-198	779			1	1	23.18	1	0	-40									-10	-10	-10	-10	-10	-10	-10	-40	-40	-80	-9	-9								-10	-10	-10	-10	-10	-10	-10
614	Q8TD57	DNAH3;DNAHC3B	Dynein heavy chain 3, axonemal OS=Homo sapiens GN=DNAH3 PE=2 SV=1 - [DYH3_HUMAN]	-99	-99	-198	779			1	1	24.32	2	0	-40									-10	-10	-10	-10	-10	-10	-10	-40	-40	-80	-9	-9								-10	-10	-10	-10	-10	-10	-10
831	Q8IXL6	FAM20C{ECO:0000312|HGNC:HGNC:22140}	Extracellular serine/threonine protein kinase FAM20C OS=Homo sapiens GN=FAM20C PE=1 SV=2 - [DMP4_HUMAN]	-99	-99	-198	779			1	1	26.11	1	0	-40									-10	-10	-10	-10	-10	-10	-10	-40	-40	-80	-9	-9								-10	-10	-10	-10	-10	-10	-10
616	P47755	CAPZA2	F-actin-capping protein subunit alpha-2 OS=Homo sapiens GN=CAPZA2 PE=1 SV=3 - [CAZA2_HUMAN]	-99	-99	-198	779			1	1	124.44	4	0	-40									-10	-10	-10	-10	-10	-10	-10	-40	-40	-80	-9	-9								-10	-10	-10	-10	-10	-10	-10
832	P35555	FBN1;FBN	Fibrillin-1 OS=Homo sapiens GN=FBN1 PE=1 SV=3 - [FBN1_HUMAN]	-99	-99	-198	779			1	1	20.74	1	0	-40									-10	-10	-10	-10	-10	-10	-10	-40	-40	-80	-9	-9								-10	-10	-10	-10	-10	-10	-10
833	P11362	FGFR1;BFGFR;CEK;FGFBR;FLG;FLT2;HBGFR	Fibroblast growth factor receptor 1 OS=Homo sapiens GN=FGFR1 PE=1 SV=3 - [FGFR1_HUMAN]	-99	-99	-198	779			1	1	22.32	1	0	-40									-10	-10	-10	-10	-10	-10	-10	-40	-40	-80	-9	-9								-10	-10	-10	-10	-10	-10	-10
834	Q86WI1	PKHD1L1	Fibrocystin-L OS=Homo sapiens GN=PKHD1L1 PE=2 SV=2 - [PKHL1_HUMAN]	-99	-99	-198	779			1	1	74.94	1	0	-40									-10	-10	-10	-10	-10	-10	-10	-40	-40	-80	-9	-9								-10	-10	-10	-10	-10	-10	-10
835	O94766	B3GAT3	Galactosylgalactosylxylosylprotein 3-beta-glucuronosyltransferase 3 OS=Homo sapiens GN=B3GAT3 PE=1 SV=2 - [B3GA3_HUMAN]	-99	-99	-198	779			1	1	0	1	0	-40									-10	-10	-10	-10	-10	-10	-10	-40	-40	-80	-9	-9								-10	-10	-10	-10	-10	-10	-10
617	P60983	GMFB	Glia maturation factor beta OS=Homo sapiens GN=GMFB PE=1 SV=2 - [GMFB_HUMAN]	-99	-99	-198	779			1	1	62.97	3	0	-40									-10	-10	-10	-10	-10	-10	-10	-40	-40	-80	-9	-9								-10	-10	-10	-10	-10	-10	-10
836	P00390	GSR;GLUR;GRD1	Glutathione reductase, mitochondrial OS=Homo sapiens GN=GSR PE=1 SV=2 - [GSHR_HUMAN]	-99	-99	-198	779			1	1	25.75	1	0	-40									-10	-10	-10	-10	-10	-10	-10	-40	-40	-80	-9	-9								-10	-10	-10	-10	-10	-10	-10
837	P04406	GAPDH;GAPD;CDABP0047;OK/SW-cl.12	Glyceraldehyde-3-phosphate dehydrogenase OS=Homo sapiens GN=GAPDH PE=1 SV=3 - [G3P_HUMAN]	-99	-99	-198	779			1	1	31.38	1	0	-40									-10	-10	-10	-10	-10	-10	-10	-40	-40	-80	-9	-9								-10	-10	-10	-10	-10	-10	-10
838	Q14393	GAS6;AXLLG	Growth arrest-specific protein 6 OS=Homo sapiens GN=GAS6 PE=1 SV=2 - [GAS6_HUMAN]	-99	-99	-198	779			1	1	31.81	1	0	-40									-10	-10	-10	-10	-10	-10	-10	-40	-40	-80	-9	-9								-10	-10	-10	-10	-10	-10	-10
839	P61978	HNRNPK;HNRPK	Heterogeneous nuclear ribonucleoprotein K OS=Homo sapiens GN=HNRNPK PE=1 SV=1 - [HNRPK_HUMAN]	-99	-99	-198	779			1	1	43.3	1	0	-40									-10	-10	-10	-10	-10	-10	-10	-40	-40	-80	-9	-9								-10	-10	-10	-10	-10	-10	-10
840	P16401	HIST1H1B;H1F5	Histone H1.5 OS=Homo sapiens GN=HIST1H1B PE=1 SV=3 - [H15_HUMAN]	-99	-99	-198	779			1	1	53.06	1	0	-40									-10	-10	-10	-10	-10	-10	-10	-40	-40	-80	-9	-9								-10	-10	-10	-10	-10	-10	-10
841	Q29718	HLA-B;HLAB	HLA class I histocompatibility antigen, B-82 alpha chain OS=Homo sapiens GN=HLA-B PE=1 SV=1 - [1B82_HUMAN]	-99	-99	-198	779			1	1	26.6	1	0	-40									-10	-10	-10	-10	-10	-10	-10	-40	-40	-80	-9	-9								-10	-10	-10	-10	-10	-10	-10
842	O75144	ICOSLG;B7H2;B7RP1;ICOSL;KIAA0653	ICOS ligand OS=Homo sapiens GN=ICOSLG PE=1 SV=2 - [ICOSL_HUMAN]	-99	-99	-198	779			1	1	42.37	1	0	-40									-10	-10	-10	-10	-10	-10	-10	-40	-40	-80	-9	-9								-10	-10	-10	-10	-10	-10	-10
843	Q13308	PTK7;CCK4	Inactive tyrosine-protein kinase 7 OS=Homo sapiens GN=PTK7 PE=1 SV=2 - [PTK7_HUMAN]	-99	-99	-198	779			1	1	36.85	1	0	-40									-10	-10	-10	-10	-10	-10	-10	-40	-40	-80	-9	-9								-10	-10	-10	-10	-10	-10	-10
844	P23229	ITGA6	Integrin alpha-6 OS=Homo sapiens GN=ITGA6 PE=1 SV=5 - [ITA6_HUMAN]	-99	-99	-198	779			1	1	22.1	1	0	-40									-10	-10	-10	-10	-10	-10	-10	-40	-40	-80	-9	-9								-10	-10	-10	-10	-10	-10	-10
845	P14923	JUP;CTNNG;DP3	Junction plakoglobin OS=Homo sapiens GN=JUP PE=1 SV=3 - [PLAK_HUMAN]	-99	-99	-198	779			1	1	34.71	1	0	-40									-10	-10	-10	-10	-10	-10	-10	-40	-40	-80	-9	-9								-10	-10	-10	-10	-10	-10	-10
847	Q5SVS4	SLC25A30;KMCP1	Kidney mitochondrial carrier protein 1 OS=Homo sapiens GN=SLC25A30 PE=2 SV=1 - [KMCP1_HUMAN]	-99	-99	-198	779			1	1	30.12	1	0	-40									-10	-10	-10	-10	-10	-10	-10	-40	-40	-80	-9	-9								-10	-10	-10	-10	-10	-10	-10
848	Q9UIC8	LCMT1;LCMT;CGI-68	Leucine carboxyl methyltransferase 1 OS=Homo sapiens GN=LCMT1 PE=1 SV=2 - [LCMT1_HUMAN]	-99	-99	-198	779			1	1	29.85	1	0	-40									-10	-10	-10	-10	-10	-10	-10	-40	-40	-80	-9	-9								-10	-10	-10	-10	-10	-10	-10
882	Q96FE5	LINGO1;LERN1;LRRN6A;UNQ201/PRO227	Leucine-rich repeat and immunoglobulin-like domain-containing nogo receptor-interacting protein 1 OS=Homo sapiens GN=LINGO1 PE=1 SV=2 - [LIGO1_HUMAN]	-99	-99	-198	779			1	1	23.29	1	0	-40									-10	-10	-10	-10	-10	-10	-10	-40	-40	-80	-9	-9								-10	-10	-10	-10	-10	-10	-10
849	Q9C0I9	LRRC27;KIAA1674	Leucine-rich repeat-containing protein 27 OS=Homo sapiens GN=LRRC27 PE=2 SV=2 - [LRC27_HUMAN]	-99	-99	-198	779			1	1	25.41	1	0	-40									-10	-10	-10	-10	-10	-10	-10	-40	-40	-80	-9	-9								-10	-10	-10	-10	-10	-10	-10
850	O43561	LAT	Linker for activation of T-cells family member 1 OS=Homo sapiens GN=LAT PE=1 SV=1 - [LAT_HUMAN]	-99	-99	-198	779			1	1	21.68	1	0	-40									-10	-10	-10	-10	-10	-10	-10	-40	-40	-80	-9	-9								-10	-10	-10	-10	-10	-10	-10
621	Q8IWV1	LAX1;LAX	Lymphocyte transmembrane adapter 1 OS=Homo sapiens GN=LAX1 PE=1 SV=1 - [LAX1_HUMAN]	-99	-99	-198	779			1	1	27.56	5	0	-40									-10	-10	-10	-10	-10	-10	-10	-40	-40	-80	-9	-9								-10	-10	-10	-10	-10	-10	-10
851	O15054	KDM6B;JMJD3;KIAA0346	Lysine-specific demethylase 6B OS=Homo sapiens GN=KDM6B PE=1 SV=4 - [KDM6B_HUMAN]	-99	-99	-198	779			1	1	0	1	0	-40									-10	-10	-10	-10	-10	-10	-10	-40	-40	-80	-9	-9								-10	-10	-10	-10	-10	-10	-10
655	P07333	CSF1R;FMS	Macrophage colony-stimulating factor 1 receptor OS=Homo sapiens GN=CSF1R PE=1 SV=2 - [CSF1R_HUMAN]	-99	-99	-198	779			1	1	51.14	2	0	-40									-10	-10	-10	-10	-10	-10	-10	-40	-40	-80	-9	-9								-10	-10	-10	-10	-10	-10	-10
622	Q8NDA8	MROH1;HEATR7A;KIAA1833	Maestro heat-like repeat-containing protein family member 1 OS=Homo sapiens GN=MROH1 PE=2 SV=3 - [MROH1_HUMAN]	-99	-99	-198	779			1	1	31.95	2	0	-40									-10	-10	-10	-10	-10	-10	-10	-40	-40	-80	-9	-9								-10	-10	-10	-10	-10	-10	-10
852	Q9Y4C4	MFHAS1;MASL1	Malignant fibrous histiocytoma-amplified sequence 1 OS=Homo sapiens GN=MFHAS1 PE=1 SV=2 - [MFHA1_HUMAN]	-99	-99	-198	779			1	1	24.67	1	0	-40									-10	-10	-10	-10	-10	-10	-10	-40	-40	-80	-9	-9								-10	-10	-10	-10	-10	-10	-10
853	Q7Z553	MDGA2;MAMDC1;UNQ8188/PRO23197	MAM domain-containing glycosylphosphatidylinositol anchor protein 2 OS=Homo sapiens GN=MDGA2 PE=1 SV=2 - [MDGA2_HUMAN]	-99	-99	-198	779			1	1	32.47	1	0	-40									-10	-10	-10	-10	-10	-10	-10	-40	-40	-80	-9	-9								-10	-10	-10	-10	-10	-10	-10
623	Q15555	MAPRE2;RP1	Microtubule-associated protein RP/EB family member 2 OS=Homo sapiens GN=MAPRE2 PE=1 SV=1 - [MARE2_HUMAN]	-99	-99	-198	779			1	1	39.91	2	0	-40									-10	-10	-10	-10	-10	-10	-10	-40	-40	-80	-9	-9								-10	-10	-10	-10	-10	-10	-10
854	O75648	TRMU;MTU1;TRMT1	Mitochondrial tRNA-specific 2-thiouridylase 1 OS=Homo sapiens GN=TRMU PE=1 SV=2 - [MTU1_HUMAN]	-99	-99	-198	779			1	1	36.29	1	0	-40									-10	-10	-10	-10	-10	-10	-10	-40	-40	-80	-9	-9								-10	-10	-10	-10	-10	-10	-10
855	Q8IVH8	MAP4K3;RAB8IPL1	Mitogen-activated protein kinase kinase kinase kinase 3 OS=Homo sapiens GN=MAP4K3 PE=1 SV=1 - [M4K3_HUMAN]	-99	-99	-198	779			1	1	20.51	1	0	-40									-10	-10	-10	-10	-10	-10	-10	-40	-40	-80	-9	-9								-10	-10	-10	-10	-10	-10	-10
624	O43505	B4GAT1{ECO:0000303|PubMed:25279697;ECO:0000303|PubMed:25279699	N-acetyllactosaminide beta-1,3-N-acetylglucosaminyltransferase OS=Homo sapiens GN=B3GNT1 PE=1 SV=1 - [B3GN1_HUMAN]	-99	-99	-198	779			1	1	32.72	2	0	-40									-10	-10	-10	-10	-10	-10	-10	-40	-40	-80	-9	-9								-10	-10	-10	-10	-10	-10	-10
625	O43181	NDUFS4	NADH dehydrogenase [ubiquinone] iron-sulfur protein 4, mitochondrial OS=Homo sapiens GN=NDUFS4 PE=1 SV=1 - [NDUS4_HUMAN]	-99	-99	-198	779			1	1	232.56	30	0	-40									-10	-10	-10	-10	-10	-10	-10	-40	-40	-80	-9	-9								-10	-10	-10	-10	-10	-10	-10
856	Q13515	BFSP2	Phakinin OS=Homo sapiens GN=BFSP2 PE=1 SV=1 - [BFSP2_HUMAN]	-99	-99	-198	779			1	1	33.62	1	0	-40									-10	-10	-10	-10	-10	-10	-10	-40	-40	-80	-9	-9								-10	-10	-10	-10	-10	-10	-10
626	Q5UE93	PIK3R6;C17orf38	Phosphoinositide 3-kinase regulatory subunit 6 OS=Homo sapiens GN=PIK3R6 PE=1 SV=1 - [PI3R6_HUMAN]	-99	-99	-198	779			1	1	234.21	12	0	-40									-10	-10	-10	-10	-10	-10	-10	-40	-40	-80	-9	-9								-10	-10	-10	-10	-10	-10	-10
857	Q9HCN6	GP6	Platelet glycoprotein VI OS=Homo sapiens GN=GP6 PE=1 SV=4 - [GPVI_HUMAN]	-99	-99	-198	779			1	1	48.69	1	0	-40									-10	-10	-10	-10	-10	-10	-10	-40	-40	-80	-9	-9								-10	-10	-10	-10	-10	-10	-10
627	Q6UX71	PLXDC2;TEM7R;UNQ2514/PRO6003	Plexin domain-containing protein 2 OS=Homo sapiens GN=PLXDC2 PE=1 SV=1 - [PXDC2_HUMAN]	-99	-99	-198	779			1	1	88.71	2	0	-40									-10	-10	-10	-10	-10	-10	-10	-40	-40	-80	-9	-9								-10	-10	-10	-10	-10	-10	-10
858	Q9Y4D7	PLXND1;KIAA0620	Plexin-D1 OS=Homo sapiens GN=PLXND1 PE=1 SV=3 - [PLXD1_HUMAN]	-99	-99	-198	779			1	1	60.71	1	0	-40									-10	-10	-10	-10	-10	-10	-10	-40	-40	-80	-9	-9								-10	-10	-10	-10	-10	-10	-10
859	Q9P215	POGK;KIAA1513;LST003;SLTP003	Pogo transposable element with KRAB domain OS=Homo sapiens GN=POGK PE=1 SV=2 - [POGK_HUMAN]	-99	-99	-198	779			1	1	20.82	1	0	-40									-10	-10	-10	-10	-10	-10	-10	-40	-40	-80	-9	-9								-10	-10	-10	-10	-10	-10	-10
628	Q9BY77	POLDIP3;KIAA1649;PDIP46	Polymerase delta-interacting protein 3 OS=Homo sapiens GN=POLDIP3 PE=1 SV=2 - [PDIP3_HUMAN]	-99	-99	-198	779			1	1	23.2	2	0	-40									-10	-10	-10	-10	-10	-10	-10	-40	-40	-80	-9	-9								-10	-10	-10	-10	-10	-10	-10
629	Q9UQ05	KCNH4	Potassium voltage-gated channel subfamily H member 4 OS=Homo sapiens GN=KCNH4 PE=2 SV=1 - [KCNH4_HUMAN]	-99	-99	-198	779			1	1	61.15	4	0	-40									-10	-10	-10	-10	-10	-10	-10	-40	-40	-80	-9	-9								-10	-10	-10	-10	-10	-10	-10
860	Q9NR82	KCNQ5	Potassium voltage-gated channel subfamily KQT member 5 OS=Homo sapiens GN=KCNQ5 PE=1 SV=3 - [KCNQ5_HUMAN]	-99	-99	-198	779			1	1	23.13	1	0	-40									-10	-10	-10	-10	-10	-10	-10	-40	-40	-80	-9	-9								-10	-10	-10	-10	-10	-10	-10
861	Q92841	DDX17	Probable ATP-dependent RNA helicase DDX17 OS=Homo sapiens GN=DDX17 PE=1 SV=2 - [DDX17_HUMAN]	-99	-99	-198	779			1	1	25.29	1	0	-40									-10	-10	-10	-10	-10	-10	-10	-40	-40	-80	-9	-9								-10	-10	-10	-10	-10	-10	-10
630	P98198	ATP8B2;ATPID;KIAA1137	Probable phospholipid-transporting ATPase ID OS=Homo sapiens GN=ATP8B2 PE=2 SV=2 - [AT8B2_HUMAN]	-99	-99	-198	779			1	1	36.95	7	0	-40									-10	-10	-10	-10	-10	-10	-10	-40	-40	-80	-9	-9								-10	-10	-10	-10	-10	-10	-10
883	Q8NBP7	PCSK9;NARC1;PSEC0052	Proprotein convertase subtilisin/kexin type 9 OS=Homo sapiens GN=PCSK9 PE=1 SV=3 - [PCSK9_HUMAN]	-99	-99	-198	779			1	1	24.99	1	0	-40									-10	-10	-10	-10	-10	-10	-10	-40	-40	-80	-9	-9								-10	-10	-10	-10	-10	-10	-10
632	P58658	EVA1C;C21orf63;C21orf64;FAM176C	Protein eva-1 homolog C OS=Homo sapiens GN=EVA1C PE=1 SV=1 - [EVA1C_HUMAN]	-99	-99	-198	779			1	1	31.15	2	0	-40									-10	-10	-10	-10	-10	-10	-10	-40	-40	-80	-9	-9								-10	-10	-10	-10	-10	-10	-10
862	Q7L0X2	ERICH6;C3orf44;FAM194A	Protein FAM194A OS=Homo sapiens GN=FAM194A PE=2 SV=1 - [F194A_HUMAN]	-99	-99	-198	779			1	1	25.13	1	0	-40									-10	-10	-10	-10	-10	-10	-10	-40	-40	-80	-9	-9								-10	-10	-10	-10	-10	-10	-10
863	Q76B58	BRINP3;DBCCR1L;DBCCR1L1;FAM5C	Protein FAM5C OS=Homo sapiens GN=FAM5C PE=1 SV=1 - [FAM5C_HUMAN]	-99	-99	-198	779			1	1	21.73	1	0	-40									-10	-10	-10	-10	-10	-10	-10	-40	-40	-80	-9	-9								-10	-10	-10	-10	-10	-10	-10
633	Q6ZS17	FAM65A;KIAA1930	Protein FAM65A OS=Homo sapiens GN=FAM65A PE=1 SV=1 - [FA65A_HUMAN]	-99	-99	-198	779			1	1	29.44	5	0	-40									-10	-10	-10	-10	-10	-10	-10	-40	-40	-80	-9	-9								-10	-10	-10	-10	-10	-10	-10
634	Q6IPT2	FAM71E1	Protein FAM71E1 OS=Homo sapiens GN=FAM71E1 PE=2 SV=2 - [F71E1_HUMAN]	-99	-99	-198	779			1	1	115.84	203	0	-40									-10	-10	-10	-10	-10	-10	-10	-40	-40	-80	-9	-9								-10	-10	-10	-10	-10	-10	-10
635	Q9Y520	PRRC2C;BAT2D1;BAT2L2;KIAA1096;XTP2	Protein PRRC2C OS=Homo sapiens GN=PRRC2C PE=1 SV=4 - [PRC2C_HUMAN]	-99	-99	-198	779			1	1	28.87	2	0	-40									-10	-10	-10	-10	-10	-10	-10	-40	-40	-80	-9	-9								-10	-10	-10	-10	-10	-10	-10
864	P31949	S100A11;MLN70;S100C	Protein S100-A11 OS=Homo sapiens GN=S100A11 PE=1 SV=2 - [S10AB_HUMAN]	-99	-99	-198	779			1	1	39.23	1	0	-40									-10	-10	-10	-10	-10	-10	-10	-40	-40	-80	-9	-9								-10	-10	-10	-10	-10	-10	-10
865	P26447	S100A4;CAPL;MTS1	Protein S100-A4 OS=Homo sapiens GN=S100A4 PE=1 SV=1 - [S10A4_HUMAN]	-99	-99	-198	779			1	1	28.93	1	0	-40									-10	-10	-10	-10	-10	-10	-10	-40	-40	-80	-9	-9								-10	-10	-10	-10	-10	-10	-10
636	P25815	S100P;S100E	Protein S100-P OS=Homo sapiens GN=S100P PE=1 SV=2 - [S100P_HUMAN]	-99	-99	-198	779			1	1	136.86	3	0	-40									-10	-10	-10	-10	-10	-10	-10	-40	-40	-80	-9	-9								-10	-10	-10	-10	-10	-10	-10
866	H7BZ55		Putative ciliary rootlet coiled-coil protein-like 3 protein OS=Homo sapiens PE=5 SV=2 - [CROL3_HUMAN]	-99	-99	-198	779			1	1	25.67	1	0	-40									-10	-10	-10	-10	-10	-10	-10	-40	-40	-80	-9	-9								-10	-10	-10	-10	-10	-10	-10
637	O60231	DHX16;DBP2;DDX16;KIAA0577	Putative pre-mRNA-splicing factor ATP-dependent RNA helicase DHX16 OS=Homo sapiens GN=DHX16 PE=1 SV=2 - [DHX16_HUMAN]	-99	-99	-198	779			1	1	25.45	2	0	-40									-10	-10	-10	-10	-10	-10	-10	-40	-40	-80	-9	-9								-10	-10	-10	-10	-10	-10	-10
867	Q8IZP2	ST13P4;FAM10A4	Putative protein FAM10A4 OS=Homo sapiens GN=ST13P4 PE=5 SV=1 - [ST134_HUMAN]	-99	-99	-198	779			1	1	25.32	1	0	-40									-10	-10	-10	-10	-10	-10	-10	-40	-40	-80	-9	-9								-10	-10	-10	-10	-10	-10	-10
638	A6NL46		Putative UPF0607 protein ENSP00000332738 OS=Homo sapiens PE=3 SV=3 - [YF016_HUMAN]	-99	-99	-198	779			1	1	22.95	2	0	-40									-10	-10	-10	-10	-10	-10	-10	-40	-40	-80	-9	-9								-10	-10	-10	-10	-10	-10	-10
868	P14618	PKM;OIP3;PK2;PK3;PKM2	Pyruvate kinase PKM OS=Homo sapiens GN=PKM PE=1 SV=4 - [KPYM_HUMAN]	-99	-99	-198	779			1	1	28.18	1	0	-40									-10	-10	-10	-10	-10	-10	-10	-40	-40	-80	-9	-9								-10	-10	-10	-10	-10	-10	-10
869	P50395	GDI2;RABGDIB	Rab GDP dissociation inhibitor beta OS=Homo sapiens GN=GDI2 PE=1 SV=2 - [GDIB_HUMAN]	-99	-99	-198	779			1	1	39.55	1	0	-40									-10	-10	-10	-10	-10	-10	-10	-40	-40	-80	-9	-9								-10	-10	-10	-10	-10	-10	-10
639	Q9H2T7	RANBP17	Ran-binding protein 17 OS=Homo sapiens GN=RANBP17 PE=2 SV=1 - [RBP17_HUMAN]	-99	-99	-198	779			1	1	23.44	2	0	-40									-10	-10	-10	-10	-10	-10	-10	-40	-40	-80	-9	-9								-10	-10	-10	-10	-10	-10	-10
870	Q969X0	RILPL2;RLP2	RILP-like protein 2 OS=Homo sapiens GN=RILPL2 PE=1 SV=1 - [RIPL2_HUMAN]	-99	-99	-198	779			1	1	0	1	0	-40									-10	-10	-10	-10	-10	-10	-10	-40	-40	-80	-9	-9								-10	-10	-10	-10	-10	-10	-10
871	Q96QS6	PSKH2	Serine/threonine-protein kinase H2 OS=Homo sapiens GN=PSKH2 PE=2 SV=1 - [KPSH2_HUMAN]	-99	-99	-198	779			1	1	23.81	1	0	-40									-10	-10	-10	-10	-10	-10	-10	-40	-40	-80	-9	-9								-10	-10	-10	-10	-10	-10	-10
872	P50453	SERPINB9;PI9	Serpin B9 OS=Homo sapiens GN=SERPINB9 PE=1 SV=1 - [SPB9_HUMAN]	-99	-99	-198	779			1	1	20.96	1	0	-40									-10	-10	-10	-10	-10	-10	-10	-40	-40	-80	-9	-9								-10	-10	-10	-10	-10	-10	-10
873	Q5TCZ1	SH3PXD2A;FISH;KIAA0418;SH3MD1;TKS5	SH3 and PX domain-containing protein 2A OS=Homo sapiens GN=SH3PXD2A PE=1 SV=1 - [SPD2A_HUMAN]	-99	-99	-198	779			1	1	23.84	1	0	-40									-10	-10	-10	-10	-10	-10	-10	-40	-40	-80	-9	-9								-10	-10	-10	-10	-10	-10	-10
640	Q5HYK7	SH3D19	SH3 domain-containing protein 19 OS=Homo sapiens GN=SH3D19 PE=1 SV=2 - [SH319_HUMAN]	-99	-99	-198	779			1	1	19.61	2	0	-40									-10	-10	-10	-10	-10	-10	-10	-40	-40	-80	-9	-9								-10	-10	-10	-10	-10	-10	-10
641	P53814	SMTN;SMSMO	Smoothelin OS=Homo sapiens GN=SMTN PE=1 SV=7 - [SMTN_HUMAN]	-99	-99	-198	779			1	1	263.16	4	0	-40									-10	-10	-10	-10	-10	-10	-10	-40	-40	-80	-9	-9								-10	-10	-10	-10	-10	-10	-10
874	Q9Y5X3	SNX5	Sorting nexin-5 OS=Homo sapiens GN=SNX5 PE=1 SV=1 - [SNX5_HUMAN]	-99	-99	-198	779			1	1	53.44	1	0	-40									-10	-10	-10	-10	-10	-10	-10	-40	-40	-80	-9	-9								-10	-10	-10	-10	-10	-10	-10
875	Q14247	CTTN;EMS1	Src substrate cortactin OS=Homo sapiens GN=CTTN PE=1 SV=2 - [SRC8_HUMAN]	-99	-99	-198	779			1	1	26.47	1	0	-40									-10	-10	-10	-10	-10	-10	-10	-40	-40	-80	-9	-9								-10	-10	-10	-10	-10	-10	-10
642	O00161	SNAP23	Synaptosomal-associated protein 23 OS=Homo sapiens GN=SNAP23 PE=1 SV=1 - [SNP23_HUMAN]	-99	-99	-198	779			1	1	108.08	2	0	-40									-10	-10	-10	-10	-10	-10	-10	-40	-40	-80	-9	-9								-10	-10	-10	-10	-10	-10	-10
645	P20061	TCN1;TC1	Transcobalamin-1 OS=Homo sapiens GN=TCN1 PE=1 SV=2 - [TCO1_HUMAN]	-99	-99	-198	779			1	1	78.12	3	0	-40									-10	-10	-10	-10	-10	-10	-10	-40	-40	-80	-9	-9								-10	-10	-10	-10	-10	-10	-10
876	O15164	TRIM24;RNF82;TIF1;TIF1A	Transcription intermediary factor 1-alpha OS=Homo sapiens GN=TRIM24 PE=1 SV=3 - [TIF1A_HUMAN]	-99	-99	-198	779			1	1	26.42	1	0	-40									-10	-10	-10	-10	-10	-10	-10	-40	-40	-80	-9	-9								-10	-10	-10	-10	-10	-10	-10
884	P01137	TGFB1;TGFB	Transforming growth factor beta-1 OS=Homo sapiens GN=TGFB1 PE=1 SV=2 - [TGFB1_HUMAN]	-99	-99	-198	779			1	1	34.6	1	0	-40									-10	-10	-10	-10	-10	-10	-10	-40	-40	-80	-9	-9								-10	-10	-10	-10	-10	-10	-10
877	A6NKL6	TMEM200C;TTMA	Transmembrane protein 200C OS=Homo sapiens GN=TMEM200C PE=2 SV=2 - [T200C_HUMAN]	-99	-99	-198	779			1	1	21.92	1	0	-40									-10	-10	-10	-10	-10	-10	-10	-40	-40	-80	-9	-9								-10	-10	-10	-10	-10	-10	-10
878	O43280	TREH;TREA	Trehalase OS=Homo sapiens GN=TREH PE=1 SV=2 - [TREA_HUMAN]	-99	-99	-198	779			1	1	28.64	1	0	-40									-10	-10	-10	-10	-10	-10	-10	-40	-40	-80	-9	-9								-10	-10	-10	-10	-10	-10	-10
648	Q9P206	KIAA1522	Uncharacterized protein KIAA1522 OS=Homo sapiens GN=KIAA1522 PE=1 SV=2 - [K1522_HUMAN]	-99	-99	-198	779			1	1	58.17	26	0	-40									-10	-10	-10	-10	-10	-10	-10	-40	-40	-80	-9	-9								-10	-10	-10	-10	-10	-10	-10
879	P35916	FLT4;VEGFR3	Vascular endothelial growth factor receptor 3 OS=Homo sapiens GN=FLT4 PE=1 SV=3 - [VGFR3_HUMAN]	-99	-99	-198	779			1	1	74.39	1	0	-40									-10	-10	-10	-10	-10	-10	-10	-40	-40	-80	-9	-9								-10	-10	-10	-10	-10	-10	-10
880	Q5SQQ9	VAX1	Ventral anterior homeobox 1 OS=Homo sapiens GN=VAX1 PE=1 SV=1 - [VAX1_HUMAN]	-99	-99	-198	779			1	1	28.52	1	0	-40									-10	-10	-10	-10	-10	-10	-10	-40	-40	-80	-9	-9								-10	-10	-10	-10	-10	-10	-10
881	O43829	ZBTB14;ZFP161;ZNF478	Zinc finger and BTB domain-containing protein 14 OS=Homo sapiens GN=ZBTB14 PE=1 SV=2 - [ZBT14_HUMAN]	-99	-99	-198	779			1	1	23.12	1	0	-40									-10	-10	-10	-10	-10	-10	-10	-40	-40	-80	-9	-9								-10	-10	-10	-10	-10	-10	-10
649	O75132	ZBED4;KIAA0637	Zinc finger BED domain-containing protein 4 OS=Homo sapiens GN=ZBED4 PE=1 SV=2 - [ZBED4_HUMAN]	-99	-99	-198	779			1	1	23.48	2	0	-40									-10	-10	-10	-10	-10	-10	-10	-40	-40	-80	-9	-9								-10	-10	-10	-10	-10	-10	-10
651	Q8NDT4		Zinc finger protein 663 OS=Homo sapiens GN=ZNF663 PE=2 SV=1 - [ZN663_HUMAN]	-99	-99	-198	779			1	1	44.26	9	0	-40									-10	-10	-10	-10	-10	-10	-10	-40	-40	-80	-9	-9								-10	-10	-10	-10	-10	-10	-10
652	P01777		Ig heavy chain V-III region TEI OS=Homo sapiens PE=1 SV=1 - [HV316_HUMAN]	-91.5	-111.5	-203	882	-25	-20	1	1	64.88	2	0	-40		1.052	0.012		1.032	1.583			-10	0	25	-10	0	5	-10	5	-15	-10	-4	-4		1	1		1	1		-10	-5	-5	-10	-5	-5	-10
653	P08174	CD55;CR;DAF	Complement decay-accelerating factor OS=Homo sapiens GN=CD55 PE=1 SV=4 - [DAF_HUMAN]	-119	-119	-238	883		-20	1	1	44.43	2	0	-40									-10	-10	-10	-10	-10	-10	-10	-40	-40	-80	-9	-9								-10	-10	-10	-10	-10	-10	-10
846	Q8N1A0	KRT222;KA21;KRT222P	Keratin-like protein KRT222 OS=Homo sapiens GN=KRT222 PE=2 SV=1 - [KT222_HUMAN]	-119	-119	-238	883		-20	1	1	22.68	1	0	-40									-10	-10	-10	-10	-10	-10	-10	-40	-40	-80	-9	-9								-10	-10	-10	-10	-10	-10	-10
[truncated: 7 more columns]
